# Supplementary material for: CpxR promotes the carbapenem antibiotic resistance of Klebsiella pneumoniae by directly regulating the expression and the dissemination of blaKPC on the IncFII conjugative plasmid
Source: Emerg Microbes Infect. 2023 Sep 6;12(2):2256427. doi: 10.1080/22221751.2023.2256427 (PMC10524804; doi:10.1080/22221751.2023.2256427)
Supplement: Supplemental Material [file TEMI_A_2256427_SM2320.xlsx]

## Sheet: Table S3
Table S6. CpxR motifs.
CpxR motif	Binding site	Referece
GTAAA-N4-8-GTAAA	Binding sites of cpxP (I), ftnB, ppiA, yccA, proP, motABcheAW, tsr, ygjT(I), cpxRA, ygaU promoters	(1, 2, 8)
GTAAA-N7-TTACA	Binding site of aroG promoter	(1)
GTCAA-N7-ATAGA	Binding site of ydeH promoter	(1)
GGAAT-N4-ATAAA	Binding site of ycdN promoter	(1)
GTAAA-N5-ATAAA	Binding site of ftnB promoter	(1)
GTCAG-N5-GTAAA	Binding site of yqjA promoter	(1)
GTAAT-N5-GTAAT	Binding site of ybaJ promoter	(1)
GTATA-N5-ACAAA	Binding site of yebE promoter	(1)
GTAAA-N8-ATAAA	Binding site of htrA promoter	(1)
GCAAA-N6-GTAAA	Binding site of ycfS promoter	(1)
GTAAA-N5-GTAAG	Binding site of yihE and skp promoter	(1, 6)
GTAAA-N4-CTATC	Binding site of cpxP (II) promoter	(1)
GTAAA-N4-TGAAA	Binding site of spy promoter	(1)
GTAAC-N4-GTAAA	Binding site of cydDC promoter	(2)
GTTAC-N5-TTTAC	Binding site of rpoErseABCP2 promoter	(2)
GTAAA-N5-GTCAG	Binding site of degP promoter	(2)
GCAAA-N5-GTAAC	Binding site of ygjT (II) promoter	(2)
GTAAA-N5-GAAAG	Binding site of ppiD promoter	(2)
GCAAA-N5-GTCAG	Binding site of cpxP (III) promoter	(2)
GTAAA-N5-GTCCA	Binding site of csgBAC promoter	(2)
GTAAC-N5-GAAAG	Binding site of aerP1 promoter	(2)
GAAAT-N5-GTAAA	Binding site of amiA (I) promoter	(3)
GTATT-N5-GAAAA	Binding site 2 of amiA (II) promoter	(3)
ATAAA-N5-GTAAA	Binding site of amiC promoter	(3)
TTAAA-N6-GTAAA	Binding site of rpoE promoter	(4)
TGAAA-N3-TTTAT	Binding site of phoPQ promoter	(5)
TGAAA-N10-TTAAA	Binding site of pmrD promoter	(5)
TTAAA-N3-AAATT	Binding site of pmrH promoter	(5)
GTAAA-N6-AAAGA	Binding site of dsbC (I) promoter	(6)
GTGCC-N5-GTGAA	Binding site of dsbC (II) promoter	(6)
GTAAA-N10-GTAAA	Binding site of ecfl (I) promoter	(6)
GTTAA-N7-GTCAA	Binding site of ecfl (II) promoter	(6)
GTAAA-N10-GTAAT	Binding site of ecfl (III) promoter	(6)
GTAAA-N5-GCAAA	Binding site of fabA and fabB promoter	(7)
GCAAC-N5-GAAAC	Binding site of ldtD promoter	(8)
GTAAC-N5-GTAAA	Binding site of slt70 promoter	(8)
TTGAC-N5-CTTGC	Binding site of mar promoter	(9)
TTAAT-N6-ATAAT	Binding site 1 of blaKPC promoter	This study
AAATA-N5-AAATA	Binding site 2 of blaKPC promoter	This study
TTAAA-N5-GTAAT	Binding site of traY promoter	This study
Reference	1. Yamamoto K, Ishihama A. Characterization of copper-inducible promoters regulated by CpxA/CpxR in Escherichia coli. Bioscience, biotechnology, and biochemistry. 2006 Jul;70(7):1688-1695. 2. De Wulf P, McGuire AM, Liu X, Lin EC. Genome-wide profiling of promoter recognition by the two-component response regulator CpxR-P in Escherichia coli. J Biol Chem. 2002 Jul 19;277(29):26652-26661. 3. Weathe…
