# Supplementary material for: CpxR promotes the carbapenem antibiotic resistance of Klebsiella pneumoniae by directly regulating the expression and the dissemination of blaKPC on the IncFII conjugative plasmid
Source: Emerg Microbes Infect. 2023 Sep 6;12(2):2256427. doi: 10.1080/22221751.2023.2256427 (PMC10524804; doi:10.1080/22221751.2023.2256427)
Supplement: Supplemental Material [file TEMI_A_2256427_SM2319.xlsx]

## Sheet: Sheet1
Table S5. Minimal inhibitory concentrations (MICs) of the wild-type, cpxR mutant and cpxR complement strains.
Strains	MEM a (μg/ml) / susceptibility b	MEV c (μg/ml) / susceptibility
K. pneumoniae HS11286	16/R	0.03/S
K. pneumoniae HS11286ΔcpxR	2/I	0.03/S
K. pneumoniae HS11286ΔcpxR+cpxR	16/R	0.03/S
K. pneumoniae HS11286ΔcpxR+cpxRR195H	4/R	0.03/S
K. pneumoniae HS11286ΔcpxR+cpxRNTD	4/R	0.03/S
K. pneumoniae HS11286ΔcpxA	16/R	0.03/S
K. pneumoniae HS11286ΔcpxA+cpxA	16/R	0.03/S
K. pneumoniae 293Z	< 0.03/S	< 0.03/S
K. pneumoniae 293Z+pKPHS2	8/R	< 0.03/S
K. pneumoniae 293ZΔcpxR+pKPHS2	2/I	< 0.03/S
K. pneumoniae 293ZΔcpxR+cpxR+pKPHS2	8/R	< 0.03/S
E. coli C600	< 0.03/S	< 0.03/S
E. coli C600+pKPHS2	4/R	< 0.03/S
E. coli C600ΔcpxR+pKPHS2	1/S	< 0.03/S
E. coli C600ΔcpxR+cpxR+pKPHS2	4/R	< 0.03/S
E. coli ATCC 25922	< 0.03/S	< 0.03/S
a Abbreviations: MEM, meropenem; MEV, Meropenem-vaborbactam; I, intermediate; R, resistant; S, susceptible. b The minimal inhibitory concentration (MIC) was determined using the broth microdilution testing according to the Clinical and Laboratory Standards Institute standard (CLSI, 2023). c Vaborbactam is a non-β-lactam β-lactamase inhibitor (1). Fixed concentration of vaborbactam at 8 µg/ml (CLS…
Reference
1. Hecker SJ, Reddy KR, Totrov M, Hirst GC, Lomovskaya O, Griffith DC, et al. Discovery of a Cyclic Boronic Acid β-Lactamase Inhibitor (RPX7009) with Utility vs Class A Serine Carbapenemases. J Med Chem. 2015 May 14;58(9):3682-3692.
