# Supplementary material for: CpxR promotes the carbapenem antibiotic resistance of Klebsiella pneumoniae by directly regulating the expression and the dissemination of blaKPC on the IncFII conjugative plasmid
Source: Emerg Microbes Infect. 2023 Sep 6;12(2):2256427. doi: 10.1080/22221751.2023.2256427 (PMC10524804; doi:10.1080/22221751.2023.2256427)
Supplement: Supplemental Material [file TEMI_A_2256427_SM2318.xlsx]

## Sheet: Sheet1
Table S4. P2CS-predicted two-component systems in K. pneumoniae HS11286.
Number	Locus tag	Original description	class	type	tm	P2CS description	Validation	Protein sequence	Gene sequence
TCS1	KPHS_20120	sensor protein PhoQ	HK	Classic	2	Histidine kinase, Classic contains 1 HAMP,1 HisKA,1 HATPase_c	YES	MKGLLRHIFPLSLRVRFLLATAGVVLVLSLAYGMVALVGYSVSFDKTTFRLLRGESNLFYMLARWENGAIDVDIPENLNMESPTVTLIYDEQGKLLWAQRDVPWLAKRIQPEWLKRNGFHEIEADVDSSSMLLRNNHEIQEQLDAIREQGDDSEMTHSVAINLYPATSKMPQLSIVVVDTIPVELKRSYMVWSWFVYVLAANLLLVIPLLWVAAWWSLRPIESLAKEVRELEEHHREKLNPNTTRELTRLVSNLN	ATGAAGGGACTGTTGCGGCATATCTTCCCGCTGTCATTACGGGTTCGCTTCCTGCTGGCGACCGCCGGGGTGGTGCTGGTGCTCTCCCTGGCCTACGGCATGGTGGCCCTGGTGGGCTATAGCGTTAGCTTCGATAAAACCACCTTTCGCCTGCTGCGCGGCGAGAGCAATCTCTTTTATATGCTGGCGAGATGGGAAAACGGCGCTATTGACGTCGACATCCCGGAAAACCTGAATATGGAAAGCCCGACGGTG
	KPHS_20130	response regulator in two-component regulatory system with PhoQ	RR	OmpR	0	Response regulator, OmpR family contains 1 Response_reg,1 Trans_reg_C	YES	MRVLVVEDNALLRHHLKVQLQELGHQVDAAEDAREADYYLGEHLPDIAIVDLGLPDEDGLSLIRRWRSHDVSLPVLVLTAREGWQDKVEVLSAGADDYVTKPFHIEEVAARMQALLRRNSGLASQVISLPPFQVDLSRRELSVNDQPIKLTAFEYTIMETLIRNRGKVVSKDSLMLQLYPDAELRESHTIDVLMGRLRKKIQAEYPQDVITTVRGQGYLFELR	ATGCGCGTACTCGTGGTTGAGGATAATGCCCTGCTGCGTCACCACCTCAAAGTTCAGCTGCAGGAGCTGGGCCATCAGGTCGATGCGGCGGAAGATGCCAGGGAAGCGGACTACTATCTGGGCGAACATCTCCCGGATATCGCCATCGTCGATCTCGGCCTGCCGGATGAAGACGGTTTATCACTGATCCGCCGCTGGCGCAGCCACGACGTGTCGCTGCCGGTGCTGGTGCTGACCGCCCGCGAAGGATGGCAG
TCS2	KPHS_26620	phosphoglycerate transport activator	RR	PrrA	0	Response regulator, PrrA family contains 1 Response_reg,1 HTH_8	YES	MLSNNCSILLIDDDADVLDAYTQLLEQAGYHVSACNNPFDAREQVPKDWPGIVLSDVCMPGCSGIDLMTLFHQDDDLLPILLITGHGDVPMAVEAVKKGAWDFLQKPIDPGKLLTLVDAALRQRQSVIARRQYCQQKLQVELIGRSQWTVRYRQRLQQLAETDIAVWLYGEPGTGRMTGARYLHQLGRHAEGPFIACELTPANAHTLNELIAQAQGGTLVLSHPEHLTHEQQHQLVQLQSHEKRPFRLIGIGSAS	ATGTTGAGTAATAACTGTTCGATTCTGCTGATTGACGATGATGCCGATGTGCTGGATGCCTATACGCAGCTGCTTGAGCAAGCGGGGTATCATGTCAGCGCCTGTAATAATCCGTTTGATGCGCGGGAGCAGGTGCCGAAAGACTGGCCAGGCATTGTTTTAAGCGACGTCTGCATGCCCGGCTGCTCCGGTATCGATTTAATGACGTTGTTTCATCAGGATGACGATCTGCTGCCGATTCTGCTTATCACCGGT
	KPHS_26630	phosphoglycerate transporter	HK	Classic	1	Histidine kinase, Classic contains 1 HAMP,1 HisKA,1 HATPase_c	YES	MLQRLRQISISSSLRGAFLTGALLTLIVSSVSLYSWHEQSSQIRYSLDEYFPRIHAAFLIEGNLNLVVDQLNEFLLAPNTTVRLQLRNQIIQHLDKIERLSQGLSPAERQQLGVILQDSRALLAELDRVLYNMFLVREKVGELAARIDWLHDDFTTELNSLVQDFTWQQGTLLDQIEARQGDARQYLKRAREVQNEQQQVYTLARIENQIVDDLRDRLNELKSGNDDGMLVETHIRYLENLKKTADENIRALDDW	ATGCTGCAACGCCTGCGGCAAATCAGTATCAGTAGCAGTCTGCGCGGGGCATTTCTGACGGGGGCGCTGCTTACGCTGATTGTCAGCAGCGTAAGCCTCTATTCCTGGCATGAACAAAGTTCGCAGATCCGCTATTCGCTGGATGAGTATTTTCCGCGCATCCATGCGGCTTTTCTGATTGAAGGGAATCTCAACCTGGTGGTCGATCAGCTCAATGAATTTCTGCTGGCGCCAAATACCACGGTACGACTGCAG
TCS3	KPHS_30460	response regulator	RR	OmpR	0	Response regulator, OmpR family contains 1 Response_reg,1 Trans_reg_C	YES	MNNNNLIIVAEDDDDIAAILTGYLRKAGMKTLRAEDGEQAINLTRLNKPDLLLLDIHLPVYDGWNVLTTLRKETNVPVIMVTALDQDVDKLMGLRLGADDYVIKPFNPSEVIARVEAVLRRTRPVAESTHSRPLRTPFLTIYPDEFYVEITAQGEVSTPVLTTTEFKLLTYLARNPRKVCSREELLDACLPEGDSLDRTVDSHMSKLRKKLEHAGLKGIPESIRGLGYRLGDKK	ATGAACAACAACAATCTGATTATCGTCGCAGAAGACGATGATGACATCGCTGCCATACTGACAGGCTATTTACGTAAGGCAGGTATGAAAACCTTAAGAGCCGAAGACGGTGAGCAGGCAATCAATCTTACCCGTCTGAACAAGCCTGATCTCCTGCTATTGGACATCCACCTGCCCGTGTACGATGGCTGGAATGTTCTCACCACGTTAAGAAAGGAAACGAATGTACCGGTCATCATGGTGACAGCACTGGAT
	KPHS_30470	sensor histidine protein kinase (RstA regulator)	HK	Classic	1	Histidine kinase, Classic contains 1 HAMP,1 HisKA,1 HATPase_c	YES	MNKETILSRQILTYMLLLTFVIIAIAILGSYLFYSFLIYYLPGGMNEGSEDAMTFLDWMWILMASITSLVVALFFTVKLSARIFNPLNDVAYSLKQISQGNLSARAFNSSSKLGEMNRLVNDFNEMAEKLQTLDAQRNLWNAAIAHELRTPVTILRGRLQGLVDGVFEPEPSLFRNLLKQTEGLTNLIEDLRVVSSSGGAGYSLMLSEVDLKATISNALDTFWPDFDKKHFKIVTEINQQYCVCDPLRIIQCLTV	ATGAACAAAGAAACGATTCTGAGCCGTCAGATTTTGACATATATGTTGTTGTTAACGTTTGTTATTATTGCCATTGCAATACTAGGTTCCTACTTATTTTATAGTTTCCTGATTTATTACCTGCCGGGTGGAATGAACGAAGGTAGTGAAGATGCTATGACATTCCTTGACTGGATGTGGATTCTGATGGCGTCCATTACCAGTCTGGTCGTTGCACTTTTCTTTACCGTAAAGCTGTCTGCAAGAATATTCAAC
TCS4	KPHS_37030	phosphotransfer intermediate protein in two-component regulatory system with RcsBC	HK	Classic	3	Histidine kinase, Classic contains 1 HisKA_MA, 1 HATPase_c, 1 Hpt,	YES	MTPKKFSLIPGNISRFFILMVIVLLATMGVMIQSAVNAWLKEKSYQVVDVSHALHQRIDAWRYATWQIYDNIAATSVNTASGGLQETRLKQDVYYLEKPRRKTEALIFGSHDSSTLEMTQKMSDYLDILWGAETIPWSMYYLNGLDNSLILVSTLPLKDLSSSFKESTISSVVESRRAEMLLQANTLDERETFSPLRHLAWQNAHYFTLRTTFNQPGHLATVVAFDLPINDLIPPGMTIDSFRIEPDPSQNLATT	ATGACCCCGAAAAAATTCTCCCTGATCCCCGGCAACATCAGCCGCTTCTTCATTTTGATGGTTATTGTCCTGCTGGCGACAATGGGGGTGATGATCCAAAGCGCCGTCAATGCCTGGCTGAAGGAGAAAAGCTATCAGGTGGTTGATGTCTCCCACGCTCTGCACCAGCGCATTGACGCCTGGCGCTATGCCACCTGGCAGATCTACGACAATATCGCCGCCACCTCAGTCAACACCGCAAGCGGCGGTCTGCAG
	KPHS_37040	transcriptional regulator RcsB	RR	NarL	0	Response regulator, NarL family contains 1 Response_reg,1 GerE	YES	MNTMNVIIADDHPIVLFGIRKSLEQIEWVNVVGEFEDSTALINNLPKLDAHVLITDLSMPGDKYGDGITLIKYIKRHFPDLSIIVLTMNNNPAILSAVLDLDIEGIVLKQGAPTDLPKALAALQKGKKFTPESVSRLLEKISASGYGDKRLSPKESEVLRLFAEGFLVTEIAKKLNRSIKTISSQKKSAMMKLGVENDIALLNYLSSVSLSATDKE	ATGAACACTATGAACGTAATTATTGCCGATGACCATCCGATCGTACTGTTCGGTATTCGTAAGTCACTTGAGCAAATTGAGTGGGTGAACGTCGTTGGCGAGTTTGAAGACTCCACGGCCCTTATCAACAATCTTCCGAAGCTGGACGCCCATGTGCTGATCACCGATCTGTCCATGCCCGGTGACAAATACGGCGACGGGATCACGCTGATTAAATACATCAAGCGCCACTTCCCGGATCTGTCGATCATTGTT
	KPHS_37050	hybrid sensory kinase in two-component regulatory system with RcsB and YojN	HK	Hybrid	3	Histidine kinase, Hybrid contains 1 HisKA,1 HATPase_c,1 Response_reg	YES	LKYLASFHTTLKVSRYLFRALAVLLWLLIAFVSVFYIVNALHEREAEIHQELNLNADQAQRYIQRTADVMKELKYVAGNRLSAGDAVAQGQNGDMAVPNFEPLYPDSDCSAMSATWRNSLQSLAWFMRYWRDNFTAAYDLNRIFLIGSDNLCMANFGLRDVPIERDQALKVLHQRIEQYRNAPQNERGNNLFWISQGVRPGVGYFYALTPVYMANRLQAMLGVEQTIRMESFFTPGSLPMSVTIFDDNGQPLISL	TTGAAATATCTTGCCTCTTTTCATACAACCCTGAAGGTTTCACGTTATCTGTTCAGAGCGCTGGCGGTATTGCTGTGGCTGCTTATTGCGTTTGTCTCTGTGTTTTATATCGTCAACGCGCTGCACGAGCGGGAAGCCGAAATCCATCAGGAGCTTAATCTCAACGCCGATCAGGCCCAGCGCTATATCCAGCGTACCGCGGATGTAATGAAAGAGCTGAAGTATGTCGCCGGTAATCGCTTGTCGGCAGGGGAC
TCS5	KPHS_00250	nitrogen regulation protein NR(I)	RR	NtrC	0	Response regulator, NtrC family contains 1 Response_reg,1 AAA_5,1 HTH_8	YES	MQRGIAWIVDDDSSIRWVLERALTGAGLSCTTFESGNEVLDALTTKTPDVLLSDIRMPGMDGLALLKQIKQRHPMLPVIIMTAHSDLDAAVSAYQQGAFDYLPKPFDIDEAVALVDRAISHYQEQQQPRNAPISSPTADIIGEAPAMQDVFRIIGRLSRSSISVLINGESGTGKELVAHALHRHSPRSKAPFIALNMAAIPKDLIESELFGHEKGAFTGANTVRQGRFEQADGGTLFLDEIGDMPLDVQTRLLRV	ATGCAACGAGGGATAGCCTGGATCGTTGATGACGATAGCTCCATCCGCTGGGTGCTTGAACGCGCGCTCACCGGAGCCGGCTTGAGCTGCACAACGTTCGAAAGCGGCAATGAGGTGCTAGATGCCCTCACCACCAAAACCCCGGATGTACTGCTGTCAGATATCCGTATGCCCGGAATGGATGGTTTGGCGCTGCTCAAACAGATTAAGCAGCGCCATCCAATGCTTCCGGTCATCATAATGACCGCGCATTCC
	KPHS_00260	nitrogen regulation protein NR(II)	HK	Classic	0	Histidine kinase, Classic contains 1 PAS,1 HisKA,1 HATPase_c	YES	MATGTLPDAGQILNSLINSILLVDDDLAVHFANPAAQQLLAQSSRKLFGTPLPELLSYFSLNIGLMQESLQAGQGFTDNEVTLVIDGRSHILSLTAQRLPEGFILLEMAPMDNQRRLSQEQLQHAQQVAARDLVRGLAHEIKNPLGGLRGAAQLLSKALPDPALTEYTKVIIEQADRLRNLVDRLLGPQHPGMHVTESIHKVAERVVKLVSMELPDNVKLIRDYDPSLPELPHDPDQIEQVLLNIVRNALQALGP	ATGGCAACAGGCACACTGCCCGATGCTGGGCAGATCCTTAACTCCCTTATCAACAGTATTTTACTGGTCGATGATGACCTGGCGGTGCACTTTGCCAACCCTGCGGCGCAGCAGCTGCTGGCGCAGAGCTCGCGCAAGCTGTTTGGCACCCCATTACCTGAGCTGTTGAGCTATTTTTCGTTGAATATCGGGCTGATGCAGGAGAGCCTGCAGGCGGGCCAGGGGTTTACCGATAACGAAGTGACGCTGGTTATC
TCS6	KPHS_00710	two-component sensor protein CpxA	HK	Classic	2	Histidine kinase, Classic contains 1 HAMP,1 HisKA,1 HATPase_c	YES	LTARIFAIFWLTLALVLMLVLMLPKLDSRQMTELLESEQRQGIMIEQHVEAELANDPPNDLMWWRRLFRAIDKWAPPGQRLLLVTSEGRVIGAERNEMQIIRNFIGQADNADHPQKKRYGRLEMVGPFSVRDGEDNYQLYLIRPASTSQSDFINLLFDRPLLLLIVTMLVSAPLLLWLAWSLAKPARKLKNAADEVAQGNLRQHPELEAGPQEFLAAGASFNQMVTALERMMTSQQRLLSDISHELRTPLTRLQL	TTGACTGCACGCATCTTCGCCATCTTCTGGCTCACGCTGGCGCTGGTGTTGATGCTGGTGCTGATGTTGCCCAAACTGGATTCCCGGCAGATGACCGAGCTGCTGGAAAGCGAGCAGCGTCAGGGCATCATGATCGAGCAGCACGTCGAGGCCGAGCTGGCCAACGATCCGCCAAACGACCTGATGTGGTGGCGTCGTTTGTTTCGCGCCATCGATAAATGGGCGCCTCCGGGACAACGCCTGCTGCTGGTGACC
	KPHS_00720	DNA-binding transcriptional regulator CpxR	RR	OmpR	0	Response regulator, OmpR family contains 1 Response_reg,1 Trans_reg_C	YES	MNKILLVDDDRELTSLLKELLDMEGFNVLVAHDGEQALALLDDSVDLLLLDVMMPKKNGIDTLKELRQTHQTPVIMLTARGSELDRVLGLELGADDYLPKPFNDRELVARIRAILRRSHWSEQQQTTEAGSPTLEVDALSLNPGRQEANFDGQTLELTGTEFTLLYLLAQHLGQVVSREHLSQEVLGKRLTPFDRAIDMHISNLRRKLPERKDGHPWFKTLRGRGYLMVSAS	ATGAATAAAATCCTGTTAGTTGATGATGACCGGGAGCTCACCTCCCTGTTAAAAGAGCTGCTCGATATGGAAGGTTTTAACGTGCTGGTGGCCCATGATGGGGAACAGGCGCTGGCCCTTCTGGACGACAGCGTTGATTTATTGCTGCTCGACGTGATGATGCCGAAGAAAAACGGTATCGATACGCTGAAAGAGCTGCGTCAGACACACCAGACTCCGGTTATCATGCTAACAGCGCGCGGAAGCGAGCTGGAT
TCS7	KPHS_02230	sensor kinase of Zn/Pb responsive two-component regulatory system	HK	Classic	3	Histidine kinase, Classic contains 1 HisKA,1 HATPase_c	YES	MKIKSLSRDAAAGALSWLLTGTVVLLVMLFSAMIVRDYGRETTAARQTIEEKGSVLIRALESGTRVGMGMRMHHAQLQALLEEMAWQPGVLWFAVTDENGKIIAHSDPQQVGKTLYSPAQMRALAVGEQARWRRLSEPQPALEIYRHFRPLNPARGHHMGMMNRGNSALAQATVPQVIFIAFDSRELDAAQARGQRNMAIMLGAAALVIAATILAQFWFRRYRRSRKQLLEAMARKEKLVALGHLAAGVAHEIRN	ATGAAGATCAAATCTCTCTCCCGGGACGCCGCCGCTGGCGCGCTGAGCTGGCTGCTGACCGGCACGGTTGTGCTGCTGGTCATGCTGTTCTCCGCGATGATCGTCCGCGACTACGGTCGCGAGACGACCGCTGCCCGACAAACCATTGAAGAGAAAGGGAGCGTGCTGATCCGCGCGCTGGAGTCCGGCACGCGCGTCGGGATGGGGATGCGTATGCATCATGCGCAGCTGCAGGCCCTGCTGGAAGAGATGGCC
	KPHS_02240	DNA-binding response regulator in two-component regulatory system with ZraS	RR	NtrC	0	Response regulator, NtrC family contains 1 Response_reg,1 AAA_5,1 HTH_8	YES	MSSDKVQILVVDDDISHCTILQALLRGWGYQVGLAHNGLQALEQIHQQVFDLVLCDIRMAEMDGIATLKEIKAYNPAIPVLIMTAFSSVGTAVEAIKSGALDYLVKPLDFDTLQQTLVQALAHTRQSESDPSVATDSRWGMIGDSPAMQALLNDITLVAPSDATVLIYGESGTGKELVAHAIHACSERRDKPLVTLNCAALNESLLESELFGHEKGAFTGADRRREGRFVEADGGTLFLDEIGDISPVMQVRLLR	ATGAGCAGCGATAAAGTACAGATTCTGGTCGTTGATGATGACATCAGCCACTGCACGATCCTGCAGGCGCTGCTGCGCGGCTGGGGCTATCAGGTGGGGTTGGCTCACAACGGCCTGCAGGCGCTGGAGCAGATCCATCAGCAGGTCTTCGACCTGGTGCTGTGCGATATCCGTATGGCGGAGATGGACGGTATCGCAACGTTAAAAGAGATTAAGGCCTATAACCCGGCGATACCGGTGCTGATCATGACGGCG
TCS8	KPHS_05860	transcriptional activator protein Irlr	RR	OmpR	0	Response regulator, OmpR family contains 1 Response_reg,1 Trans_reg_C	YES	VKILIVEDEKKTGEYLTKGLTEAGFVVDLADNGLNGYHLAMTSDYDLLILDIMLPDVNGWDIVRMLRAAGKGMPILLLTALGTIEHRVKGLELGADDYLVKPFAFAELLARVRTLLRRGAAVIVESQFQAADLSVDLVSRKVTRGATRITLTSKEFTLLEFFLRHQGEVLPRSLIASQVWDMNFDSDTNAIDVAVKRLRAKIDNDFEPKLIQTVRGVGYMLEVPDGR	GTGAAGATTTTGATTGTCGAAGATGAGAAGAAAACCGGAGAGTACCTGACCAAAGGGCTCACCGAGGCCGGCTTCGTCGTCGACCTGGCCGATAACGGCCTCAACGGCTATCACCTGGCGATGACCAGCGATTACGATCTGCTGATCCTCGACATCATGCTGCCGGATGTGAACGGTTGGGATATCGTGCGCATGCTGCGCGCCGCCGGGAAAGGCATGCCGATCCTGCTGCTTACCGCGTTGGGCACCATTGAG
	KPHS_05870	sensor kinase CusS	HK	Classic	2	Histidine kinase, Classic contains 1 HAMP,1 HisKA,1 HATPase_c	YES	MAAKRPFSLATRLTFFISLATIIAFFAFTWIMIHSVKAHFEERDVHDLRQLSTTLETVLDHADYPQARRLEIVKNIIAGYANVFICLDDGQGNILFQSPNGPDLSHMLSTPGLAMQLRDGNVISWTDPQPRAMAHDNHPLETRAWRLIMLPLGKQADGKPAYHLLMALSIDFHLHYINELKAKLISAASIISLLIIAIVLFVVYQGHKPIRQISRQIQNITSRDLDVRLDPQAVPVELERLALSFNHMLERIEDV	ATGGCCGCTAAGCGCCCCTTTTCCCTGGCCACCCGGCTGACCTTCTTTATTAGCCTCGCCACCATCATTGCTTTCTTTGCCTTCACCTGGATCATGATCCATTCGGTGAAGGCCCACTTTGAAGAGCGCGACGTTCACGATCTCAGACAGCTCAGCACCACCCTGGAGACGGTCCTCGACCACGCTGACTATCCGCAGGCGCGGCGGCTGGAGATCGTGAAGAATATCATTGCGGGCTACGCCAACGTCTTCATC
TCS9	KPHS_07380	putative transcriptional regulator	RR	CitT	0	Response regulator, CitT family contains 1 Response_reg,1 CitT	YES	MDSITTLIVEDEPMLAEILVDNIKQFPRFDVIGIADKLESARKQLRLYQPQLILLDNFLPDGKGIDLIRHAVSTHYKGRIIFITADNHMETISEALRLGVFDYLIKPVHYQRLQHTLERFARYRSSLRSSEQASQLHVDALFNIQAREQTEPASAPLRGIDESTFQRVLQLFADPTVVHTADSLARILGSSKTTARRYLEQGVKNDFLEAEISYGKVGRPERIYHGKQTYPEQR	ATGGATAGCATCACTACTCTTATTGTTGAAGACGAACCTATGCTGGCGGAGATCCTGGTGGATAACATTAAACAGTTTCCCCGGTTCGACGTCATTGGTATTGCGGATAAGCTTGAGAGCGCCAGGAAACAGCTCAGACTGTATCAACCGCAGCTGATCCTGCTGGATAATTTTTTACCCGACGGCAAAGGTATCGATCTGATCCGCCATGCAGTCAGTACACATTACAAGGGACGGATTATCTTTATTACCGCG
	KPHS_07390	signal transduction histidine kinase regulating citrate/malate metabolism	HK	Classic	2	Histidine kinase, Classic contains 1 HisKA_MA, 1 HATPase_c	YES	MSEIFCSVLHLSAPGAQNGENNNLMSIYPMYTRKITHWFARRSFQNRIFLLILFTSTIVMLAMSWYLTDITEERLHYQVGQRALIQAMQISAMPELVEAVQKRDLARIKALIDPMRSFSDATYITVGDASGQRLYHVNPDEIGKSMEGGDSDEALINAKSYVSVRKGSLGSSLRGKSPIQDATGKVIGIVSVGYTIEQLENWLSLQISSLLIPMAIMLLLLLFCARRFSLHIKKQMLNMEPQQLSQLLIQQSVLF	ATGTCTGAAATTTTCTGTTCTGTGCTCCACCTGTCGGCGCCGGGGGCGCAAAACGGGGAGAATAACAATTTAATGTCTATCTACCCAATGTATACCCGAAAAATCACCCACTGGTTTGCCAGGCGATCGTTTCAGAATCGCATCTTCCTGCTGATCTTATTCACCTCGACGATCGTCATGCTGGCGATGTCATGGTATCTGACAGACATTACCGAGGAGCGTCTGCATTATCAGGTCGGGCAACGGGCGCTGATT
TCS10	KPHS_07650	two-component response regulator	RR	IclR	0	Response regulator, IclR family contains 1 Response_reg,1 CitT,1 HTH_IclR	YES	MHHDLVDVLIIEDESELARLHAELVQKHPRLRLAGMAASLAQARQLLHATPPQLVLLDNYLPDGKGVTLMTDPALATSQCSVIFITAASDMETCSQAIRNGAFDYILKPVSWKRLSQSLERFIQFYDQQREWKIVDQQNVDSLYQLQAKNYRVDSGSKGIEEKTLALVQGLFSDREAHCFSVDEVVSAAGLSKTTARRYLEHGVETGFLEVEMLYGKIGHPRRLYRRAKVKS	ATGCATCATGACCTGGTCGATGTGCTAATCATTGAAGATGAGAGCGAACTGGCGCGCCTGCACGCCGAGCTTGTGCAAAAACACCCGCGACTGCGGCTGGCAGGCATGGCGGCCTCCCTCGCCCAGGCGCGGCAGCTGCTTCACGCCACGCCGCCGCAGCTGGTGCTGCTGGATAACTATTTACCGGACGGCAAAGGCGTCACGCTGATGACCGACCCGGCGCTGGCGACCAGCCAATGCTCGGTGATCTTTATC
	KPHS_07660	two-component sensor kinase	HK	Classic	3	Histidine kinase, Classic contains 1 HisKA_MA, 1 HATPase_c	YES	MKLSFQYKLFISLVAFFSVLFIALGIYYYFDASRQLYQEMSARAKIQAEEIALMPNLRQQVSRHDPQAIQAFMQQIAAHSDASFIVIGDRQGVHLFHSVHPEWVGTRLVGGDNQAVLEGKSITTIRKGGLGVSLRSKTPIVDDAGRVIGIVSVGYLTSYLDSITLTKVINIFIAAVLLLIALFIFSWYFTRSIKKQIFSLEPREIGLLVRQQKAMMESIFEGVIVIDRQRRIEVINHAARSLLGLSQPARQLRGQ	ATGAAATTATCTTTTCAATATAAGCTGTTTATTTCTCTGGTCGCTTTTTTCTCGGTCCTTTTTATCGCGCTGGGCATTTATTATTATTTTGACGCCAGCCGCCAGCTTTATCAGGAGATGAGCGCCCGGGCCAAAATACAGGCCGAAGAGATAGCCCTGATGCCGAATTTACGTCAACAGGTCAGCCGGCACGACCCACAGGCGATTCAGGCGTTTATGCAGCAAATCGCCGCCCATAGCGACGCCAGCTTTATC
TCS11	KPHS_10780	transcriptional regulator PhoB	RR	OmpR	0	Response regulator, OmpR family contains 1 Response_reg,1 Trans_reg_C	YES	MARRILVVEDEAPIREMVCFVLEQNGFQPVEAEDYDSAVNQLNEPWPDLILLDWMLPGGSGLQFIKLLKREAMTRDIPVVMLTARGEEEDRVRGLETGADDYITKPFSPKELVARIKAVMRRISPMAVEEVIEMQGLSLDPSSHRVMTGDSPLDMGPTEFKLLHFFMTHPERVYSREQLLNHVWGTNVYVEDRTVDVHIRRLRKALEHSGHDRMVQTVRGTGYRFSARF	ATGGCGAGAAGAATTCTGGTCGTTGAAGATGAAGCTCCAATCCGCGAAATGGTCTGCTTTGTTCTGGAGCAAAATGGCTTTCAGCCTGTCGAAGCGGAAGATTATGACAGCGCGGTGAATCAACTCAATGAACCCTGGCCTGATTTGATTCTCCTGGACTGGATGCTGCCGGGCGGTTCGGGGCTGCAGTTTATTAAACTGCTCAAGCGCGAGGCGATGACGCGGGATATTCCGGTAGTGATGCTGACCGCGCGT
	KPHS_10790	positive and negative sensor protein for pho regulon	HK	Classic	1	Histidine kinase, Classic contains 1 PAS,1 HisKA,1 HATPase_c	YES	VLERLSWKRLALELFLACIPALILGAFVGHLPWFLLAAVTGLLIWHFWNLMRLSWWLWVDRSMTPPPGRGSWEPLLYGLHQMQMRNKKRRRELGSLIKRFRSGAESLPDAVVLTTEEGAIFWCNGLAQQILNLRWPDDSGQNILNLLRYPEFANYLKQRDFSKPLNLVLNNARHLEIRVMPYSDKQWLMVARDVTQMHQLEGARRNFFANVSHELRTPLTVLQGYLEMMQEQVLEGATREKALHTMREQTQRMEG	GTGCTGGAACGGCTGTCATGGAAAAGGCTGGCGCTGGAGCTCTTTTTAGCGTGTATTCCGGCCCTGATTCTGGGGGCGTTTGTGGGTCATCTGCCGTGGTTTTTACTGGCGGCAGTGACCGGTTTGCTGATCTGGCATTTCTGGAATTTGATGCGCCTGTCGTGGTGGCTGTGGGTGGACCGGAGCATGACTCCTCCGCCTGGCCGCGGCAGTTGGGAGCCGCTGCTGTATGGTCTGCACCAGATGCAGATGCGT
TCS12	KPHS_15460	KDP operon transcriptional regulatory protein KdpE	RR	OmpR	0	Response regulator, OmpR family contains 1 Response_reg,1 Trans_reg_C	YES	VINVLIIEDEHAIRRFLRTALEADGMRVFEAETLQRGLIEAATRKPDLAILDLGLPDGDGIDFIRDLRQWSQMPIIVLSARSEEHDKIAALDAGADDYLSKPFGIGELQARLRVALRRHGAAQADEPVVRFADLEVNIPARRILRGSEEIHLTPIEFRLLAALLNNPGKVLTQRQLLNQVWGPNAVEHSHYLRIYMGHLRQKLEADPARPQHLLTETGIGYRFMP	GTGATTAACGTTCTGATTATCGAAGACGAACACGCTATCCGACGCTTTCTCCGCACCGCGCTGGAAGCCGACGGCATGCGCGTATTTGAAGCGGAAACCCTGCAGCGTGGGCTGATTGAAGCCGCCACCCGTAAGCCCGACCTCGCGATCCTCGATCTCGGCCTGCCGGATGGTGACGGCATTGATTTTATTCGCGACCTGCGTCAGTGGAGCCAGATGCCGATTATCGTCCTGTCAGCGCGTAGCGAAGAGCAT
	KPHS_15470	sensor histidine kinase KdpD	HK	Classic	4	Histidine kinase, Classic contains 1 HisKA,1 HATPase_c	YES	MSDEPLRPDPDRLLQHTAAPHRGKLKVFFGACAGVGKTWAMLAEAQRLRAQGLDILIGVAETHGRKETAAMLQGLSTLPPRRLAHRGRYVYEFDLDAALARRPALILVDELAHSNAPGSRHPKRWQDVDELLEAGIDVFTTVNVQHLESLNDVVSGITGVQVRETVPDPFFDAADDVVLVDLPPDDLRQRLNEGKVYIGGQAERAIENFFRKGNLIALRELALRRTADRVDEQMRAWRDRQGQEKVWHTRDAILL	ATGAGTGACGAGCCGCTGCGCCCGGACCCTGACCGCCTGCTGCAGCACACCGCCGCCCCGCATCGCGGCAAACTGAAAGTGTTCTTTGGCGCCTGCGCCGGGGTGGGGAAAACCTGGGCGATGCTGGCGGAAGCGCAGCGGCTGCGCGCCCAGGGGCTGGATATTCTGATTGGCGTGGCGGAGACCCACGGCCGTAAAGAGACCGCCGCGATGCTGCAGGGCCTGAGCACTCTGCCGCCGCGGCGGCTTGCCCAT
TCS13	KPHS_17680	putative positive response regulator	RR	OmpR	0	Response regulator, OmpR family contains 1 Response_reg,1 Trans_reg_C	YES	MAKTILLVEDDEDIATLLRLNLQDEGYQIVHEADGGQALARLETQVWDAVILDLMLPGVDGLEICRRIRQMTRYLPVIIISARTSEMHRVLGLEMGADDYLAKPFSLLELIARVKALFRRQEAMGQNLLMDAGRLSCHGLSIDPLSREVKLRGETVDLTPREFDLLYYFARHPGEVFSRLALLEQVWGYQHEGYEHTVNTHINRLRSKIERDPAEPDIILTVWGKGYKFAPVTQEAAP	ATGGCCAAAACCATTCTGCTGGTGGAAGATGACGAGGATATAGCCACGCTGCTGCGGCTCAATCTTCAGGATGAGGGCTATCAGATCGTCCATGAAGCCGACGGCGGCCAGGCCCTCGCCCGGCTGGAGACGCAGGTCTGGGATGCGGTGATCCTCGATTTGATGCTGCCCGGCGTCGATGGTCTGGAGATCTGCCGGCGTATCCGCCAGATGACCCGCTACCTGCCGGTGATTATCATCAGCGCTCGCACCAGT
	KPHS_17690	putative signal transduction histidine kinase	HK	Classic	2	Histidine kinase, Classic contains 1 HisKA,1 HATPase_c	YES	VIRRLSLSQRLALVVVSLLMLCAVAVCAVQLHSSAQYGNAMVQRLSSGLAQQIVAREPLLDAHGEVNRQTLKSLFDRLMTFNPSVELYLLSPDGDLLADAAPPGHIQRQRIDMAPVQAFLTGSASPVYGDDPRSPDGRKVFSAAPLRVDGQLRGYLYIILQGETFNQLAADAWQKTLWSIVLWTLLLVALFGLLAGGLAWFWVTRPVRLLTAQVAASGQDSISAIKTLAARRPEPRPGNEVAVLENRFIDLARQI	GTGATCCGCCGCCTGAGCCTCAGCCAGCGGCTGGCGCTGGTGGTGGTTTCCCTGCTGATGCTATGCGCGGTGGCGGTATGCGCCGTCCAGTTACACAGCAGCGCGCAGTATGGCAACGCCATGGTGCAGCGTCTGTCGTCCGGGCTGGCTCAACAGATTGTCGCCCGCGAGCCGTTGCTGGACGCCCACGGCGAGGTCAACCGGCAAACCCTGAAGTCGCTGTTTGACCGACTGATGACCTTTAATCCCAGCGTG
TCS14	KPHS_24590	two-component system response regulator for C4-dicarboxylate regulation of anaerobic fumurate respiratory system	RR	CitT	0	Response regulator, CitT family contains 1 Response_reg,1 CitT	YES	VINVLIVDDDAMVAELNRLYVARVPGFRCSASASTLSQAQEMINDPQQEIDLVLLDVYMQQDSGLDLLPTIRESGRAIDVIMITSAADAATVQTAMHYGVVDYLIKPFQFPRFEEALTTWREKRKLITGQPYYEQADVDRLLHGGAPEASDARKLPKGLTAQTLRTLCQWIDAHPDVEFSTDELAAAVNISRVSCRKYLIWLAQINILYTTIHYGATGRPVYRYRLVAEQYSLLKQYSQ	GTGATAAATGTTTTAATTGTTGACGATGATGCCATGGTGGCCGAACTGAATCGCCTGTACGTGGCAAGGGTTCCCGGCTTTCGTTGCAGCGCGAGCGCTTCGACGCTCAGTCAGGCCCAGGAGATGATTAACGATCCGCAGCAGGAGATCGATCTGGTGCTGCTGGATGTCTACATGCAGCAGGACAGCGGGCTCGATCTCCTGCCAACCATCCGCGAGTCGGGGCGCGCCATCGACGTTATCATGATTACCTCG
	KPHS_24600	sensory histidine kinase DcuS	HK	Classic	2	Histidine kinase, Classic contains 1 PAS, 1 HisKA_MA, 1 HATPase_c,	YES	MIGSVIGAVLLLVYALWYMQISNATRDGLKETALAVARTMADMPQVKRGLEAPPQQQIIQPLAQAITRRNDLLYAIVTDMQGIRYSHPDSSIIGKPFIGHDIQPTLQGKENVAINHGVLAPALRVFTPVFNERHQQIGVVVVGISLSKVDEQIANSRWDVLLTILFSALVCALGTWSLVRGLKRVLLGLEPHEISTQFQQRQAMLHALKEGVVAVDAHGEVNLINSAAEEILFSGPDKTLVHSPLLDDLQTVLQS	ATGATCGGCAGCGTCATCGGCGCCGTGCTGCTGCTGGTGTATGCCTTGTGGTATATGCAGATCAGCAACGCCACCCGCGACGGTCTGAAAGAGACCGCGCTGGCGGTGGCGCGCACCATGGCCGATATGCCGCAGGTGAAGCGCGGACTGGAGGCGCCCCCGCAGCAGCAGATCATTCAGCCGCTGGCGCAGGCCATTACCCGCCGCAACGACCTGTTGTACGCTATCGTCACCGATATGCAGGGTATTCGCTAT
TCS15	KPHS_27600	hypothetical protein	HK	Classic	2	Histidine kinase, Classic contains 1 HAMP,1 HisKA,1 HATPase_c	YES	MRFWPASLQSRLMALLFLALLLANTLTLSLLFYERMSSARSVMLGNLASDVATSVAILDRLPAAERPQWLPKLARGNYRYLLDAGERGDYPDNWRARDAARSLQEALSAQYPVSIVAIPGPRQHIQAHITLHDGAPLTLDLWPKLPAIARWLPVVLIAQFVLLLACAWYAVRQVLLPISRFTHAVNALEPASDTAGTMAEQGPEEVRRAARAFNAMQARIHDHLQERARILAAISHDLQTPITRMKLRVEMADQP	ATGAGGTTCTGGCCCGCCTCGCTGCAGTCGAGGCTGATGGCGCTGCTGTTTCTGGCGCTGCTGCTGGCGAATACCTTAACCCTGTCGCTGCTGTTTTATGAGCGTATGAGCAGCGCTCGCAGCGTGATGCTGGGCAATCTGGCTTCCGATGTCGCCACCAGCGTGGCGATCCTTGACCGCCTGCCGGCCGCTGAGCGCCCACAATGGCTGCCGAAGCTGGCGCGCGGCAATTATCGCTATCTGCTGGACGCCGGG
	KPHS_27610	OmpR family transcriptional regulatory protein	RR	OmpR	0	Response regulator, OmpR family contains 1 Response_reg,1 Trans_reg_C	YES	LERIDHILVVDDDRDIRELIVDYLEKSGYRASGAANGKAMWSVLKNHQIDLIVLDIMMPGEDGLTLCRQLRANPQQDIPVLMLTARTDDSDRILGLEMGADDYLIKPFVARELLARIKAILRRTRALPPNLQITEAGRLIAFGDWLLDTAARHLLDDSGAIVALSGAEYRLLRVFLDHPQRVLNRDQLLNLTQGRDAELFERSIDLLVSRLRQRLREDAREPAYIKTVRSEGYMLSVPVSIRERHE	TTGGAGCGTATTGACCACATCCTGGTCGTCGACGACGACCGCGACATCCGGGAACTGATTGTCGACTATCTGGAAAAATCGGGATATCGCGCCAGCGGCGCGGCGAACGGCAAAGCCATGTGGTCGGTACTCAAAAACCATCAAATTGACCTGATTGTGCTGGATATTATGATGCCGGGAGAGGATGGCTTAACGCTCTGTCGCCAGCTGCGCGCTAACCCGCAGCAGGATATCCCGGTGCTGATGCTCACCGCC
TCS16	KPHS_32120	two-component nitrate/nitrite sensory histidine protein kinase	HK	Classic	2	Histidine kinase, Classic contains 1 HAMP,1 HisKA_3,1 HATPase_c	YES	MLKRLFTPLTLVNQLALIVLLATIIGVAGMAISARLVNGVQGSAHAINKAGSLRMQSYRLLAAIPLNENDQKLVADMTATVFSPELQNSARRDGQEIQLKALQQYWQLALAPGMQRAVNQAEVAQDVADFVDRIDQLVTAFDHTTEQRIERVVWIHRILAIGMALLLIFTIIWLRARLLRPWKQLLSMARAVSQRDFTQRAHISGRNEMATLGMALNNMSEELAESYAVLERRVQEKTAGLEQKNEILAFLWQAN	ATGTTAAAACGTCTTTTTACCCCGCTGACGCTGGTCAATCAACTGGCGTTAATCGTGCTGCTCGCCACGATTATTGGCGTCGCCGGCATGGCGATCTCCGCGCGCCTGGTGAACGGCGTGCAGGGCAGCGCGCACGCCATTAACAAGGCCGGTTCATTGCGTATGCAAAGCTACCGGCTGCTGGCGGCGATCCCGCTGAATGAAAACGATCAAAAACTGGTGGCGGACATGACCGCCACCGTCTTCAGCCCGGAG
	KPHS_32130	transcriptional regulator NarL	RR	NarL	0	Response regulator, NarL family contains 1 Response_reg,1 HTH_LUXR	YES	MSQQERATILLIDDHPMLRTGVKQLISMAPDIQVIGEASNGAQGIELAESLDPDLILLDLNMPGMNGLETLDKLREKSLSGRVVVFSVSNHEEDVVTALKRGADGYLLKDMEPEDLLKALQQAAAGEMVLSEALTPVLAASLRANRATSDRDISQLTPRERDILKLIAQGLPNKMIARRLDITESTVKVHVKHMLKKMKLKSRVEAAVWVHQERIF	ATGAGTCAACAGGAACGGGCAACTATCCTTCTCATTGACGACCATCCGATGCTGCGCACCGGCGTGAAACAGTTGATCAGCATGGCGCCGGACATCCAGGTGATTGGCGAGGCCAGCAATGGCGCGCAAGGTATTGAGCTGGCCGAGTCGCTGGATCCTGACCTGATCCTGCTGGACCTTAATATGCCGGGCATGAACGGTCTGGAGACGCTGGATAAGCTGCGTGAGAAATCCCTTTCTGGCCGGGTAGTGGTC
	KPHS_32000	response regulator of RpoS	RR	unclassified	0	Response regulator, unclassified contains 1 Response_reg	YES	MTQPLAGKQILIVEDEPVFRSLLHGWLTSLGATTFQAEDGKDALHKMTEVHPDLMICDISMPRMNGLELVETLRNRGEQLPILMISATENMADIAKALRLGVQDVLLKPVKDFDRLRETVYACLYPAMFSSRVEEEERLFEDWDALVSNPIAASRLLQELQPPVQQEMSHCRVHYRQLVSADKPGLVLDIAPLSENDLAFYCLDVTRAGDNGVLAALLLRALFNGLLQEQLAHQGQRLPEMGSLLKQVNQLLRQA	ATGACGCAGCCATTGGCGGGAAAACAGATTCTGATAGTTGAAGACGAACCCGTTTTCCGCTCACTCTTGCATGGATGGCTGACCTCGCTGGGAGCAACAACCTTCCAGGCGGAAGATGGCAAGGATGCCCTGCATAAAATGACGGAGGTGCATCCGGACCTGATGATTTGCGACATTTCTATGCCGAGAATGAACGGTCTGGAGCTGGTGGAAACGCTGCGTAACCGCGGCGAACAGTTACCGATCCTGATGATC
TCS17	KPHS_35900	two-compoent regulatory system sensor protein	HK	Classic	1	Histidine kinase, Classic contains 1 HAMP,1 HisKA,1 HATPase_c	YES	VKFWRPGITGKLFLAIFATCIVLLISMHWAVRISFERGFIDYIKRGNEQRLTMLSDALSEQYAQHGSWAFLRNNDRFIFQLLRTFERDNDDRSPPGHAMKPDAAPDGPPPDGPPDGPRPRPEMPPHGWRTMFWVVDQSGRVLVGPRERVPEDGTQRSIVVNGAEVGKVIASPVERLTRNTDINFDRQQKRTSWLIVALATLLAALATFPLARGLLAPVKRLVEGTHKLAAGDFSTRVTVTGGDELGRLAQDFNQL	GTGAAATTTTGGCGCCCGGGTATTACCGGCAAGCTGTTCCTCGCTATATTCGCCACCTGCATCGTGCTGCTGATCAGCATGCACTGGGCGGTGCGCATTAGTTTTGAACGCGGGTTTATCGACTATATCAAGCGCGGCAATGAGCAACGCTTAACCATGCTCAGCGACGCGCTGAGCGAGCAGTATGCCCAGCATGGCAGCTGGGCGTTTCTGCGCAATAATGACCGCTTTATCTTCCAGCTGCTGCGCACCTTC
	KPHS_35910	two-compoent regulatory system response regulator	RR	OmpR	0	Response regulator, OmpR family contains 1 Response_reg,1 Trans_reg_C	YES	MTELPVDENTPRILIVEDEPKLGQLLIDYLQAAGYAPALINHGDKVLPYVRQTPPHLILLDLMLPGTDGLTLCREIRRFSDVPVVMVTAKIEEIDRLLGLEIGADDYICKPYSPREVVARVKTILRRCKPQRDLQALDAQSPLIVDEGRFQASWRDKLLDLTPAEFRLLKTLSQEPGKVFSREQLLNHLYDDYRVVTDRTIDSHIKNLRRKLEALDAEQSFIRAVYGVGYRWEADACRLA	ATGACTGAATTGCCTGTAGATGAAAACACCCCACGCATCCTTATCGTGGAAGATGAACCGAAGCTCGGCCAACTGCTGATTGATTATCTGCAGGCCGCCGGCTATGCGCCTGCGTTGATTAACCACGGCGACAAGGTCCTGCCCTACGTCCGGCAGACGCCGCCGCACCTGATCCTGCTGGATCTGATGCTGCCCGGTACCGACGGTCTGACGCTGTGCCGGGAAATTCGCCGCTTCTCCGATGTTCCGGTGGTG
TCS18	KPHS_36250	putative two-component response-regulatory protein YehT	RR	LytTR	0	Response regulator, LytTR family contains 1 Response_reg,1 LytTR	YES	MLRVLIVDDEPLARENLRILLETQRDIEIVGECGNAVEAIGAVHKLRPDVLFLDIQMPRISGLEMVGMLDPEHRPYIVFLTAFDEYAVKAFEEHAFDYLLKPIEAARLEKTLARLRQERNLQDVSLLDDAQQTLKYIPCTGHSRIWLLQMEDVAFVSSRMSGIYVTDREGKEGFTELTLRTLESRTPLLRCHRQYLVNMAHLKEIRLEENGQAELLMRAGQTVPVSRRYLKSLKEAIGL	ATGCTGAGAGTATTGATCGTCGATGATGAGCCGCTGGCGCGGGAAAACCTGCGCATTTTGCTGGAGACACAGCGCGATATCGAGATCGTCGGCGAGTGCGGCAACGCGGTGGAGGCCATTGGCGCGGTGCATAAGCTGCGTCCCGACGTGCTGTTTCTCGACATCCAGATGCCGCGCATCAGCGGTCTGGAGATGGTCGGGATGCTCGACCCGGAGCACCGCCCCTATATCGTGTTTCTCACCGCCTTTGATGAA
	KPHS_36260	sensor histidine kinase	HK	Classic	7	Histidine kinase, Classic contains 1 GAF,1 His_kinase,1 HATPase_c	YES	MYEFDLVLLLLQQMCVFLVIAWLMSKTRLFIPLMQVTVRLPHKLLCYVTFSIFCIMGTYFGLHIEDSIANTRAIGAVMGGLLGGPVVGGLVGLTGGLHRYSLGGMTALSCMVSTIVEGLLGGLVHSVLVKRGRPDKVFSPLTAGAITFVAELVQMMIILLIARPFQDALHLVQSIAAPMMVTNTVGAALFMRILLDKRAMFEKYTSAFSATALKVAASTEGILRQGFNEENSMKVAQVLIQELDIGAVAITDRDK	ATGTACGAGTTTGATCTGGTGTTGCTGCTGCTTCAGCAGATGTGCGTATTTTTGGTCATCGCGTGGTTGATGAGCAAAACCCGACTGTTTATCCCCCTGATGCAAGTCACCGTTCGCCTGCCGCACAAGCTGCTGTGCTACGTCACCTTCTCCATTTTCTGCATTATGGGGACCTATTTCGGTCTGCATATCGAAGACTCCATCGCCAACACCCGCGCCATCGGCGCCGTGATGGGCGGCCTGCTCGGCGGGCCG
TCS19	KPHS_38080	putative sensor protein	HK	Classic	7	Histidine kinase, Classic contains 1 His_kinase,1 HATPase_c	YES	MMLAVYDRAALMLICLFFLIRLRLFRELLHKSAHTPKELLAVTAIFSLFALFSTWSGVPVEGSLVNVRIIAVMSGGILFGPWVGAIVGAIAGVHRYLIDIDGVTAVPCFITSIVAGLLSGLINRKVAREQRWKIGILAGMMCETLTMILVVVWAPSLSLGVDIVSKIGIPMILGSVCIGFIVLLVQSVEGEKEASAARQAKLALDIANKTLPLFRHVNSDSLRQVCEIIRRDITADAVAITNTEHVLAYVGVGEA	ATGATGCTGGCGGTCTATGATCGTGCGGCCCTGATGCTTATTTGCCTCTTTTTCCTTATTCGCCTGCGCCTGTTCCGCGAACTGTTGCATAAGTCGGCCCATACTCCGAAAGAGCTGCTGGCGGTGACAGCCATTTTCTCGCTGTTCGCGCTATTTAGTACCTGGTCCGGCGTCCCGGTTGAGGGGTCCCTGGTGAACGTCCGCATTATCGCCGTGATGTCCGGTGGGATCCTGTTTGGTCCCTGGGTGGGCGCG
	KPHS_38090	putative 2-component transcriptional regulator	RR	LytTR	0	Response regulator, LytTR family contains 1 Response_reg,1 LytTR	YES	MSGEKMKVIIVEDEFLAQQELSWLINTHSQMEIVGSFDDGLDVLKFLQHNKVDAIFLDINIPSLDGVLLAQNISQFAHKPFIVFITAWKEHAVEAFELEAFDYILKPYQESRIINMLQKLTTAWQQQNNAASGLASAAPRENDTINLIKDERIIVTSIHDIYYAEAHEKMTFVYTRRESFVMPMNITEFCSKLPTAHFFRCHRSYCVNLSKIREIEPWFNNTYVLRLRDLEFQVPVSRSKVKEFRQLMNL	ATGAGCGGAGAAAAGATGAAAGTTATCATTGTGGAGGATGAGTTTCTGGCCCAGCAGGAGCTCTCCTGGCTTATTAACACCCATAGCCAGATGGAGATCGTCGGCAGCTTTGACGACGGCCTGGACGTGCTGAAATTTCTCCAGCACAACAAGGTCGACGCCATCTTTCTCGATATCAATATTCCGTCGCTCGACGGGGTTCTGCTGGCGCAAAACATCAGCCAGTTTGCCCATAAACCTTTTATCGTCTTTATC
TCS20	KPHS_49260	osmolarity sensor protein	HK	Classic	2	Histidine kinase, Classic contains 1 HAMP,1 HisKA,1 HATPase_c	YES	MKRVRFSPRSSFARTLLLIVTLLFVSLVTTYLVVLNFAILPSLQQFNKVLAYEVRMLMTDKLQLEDGTQLVVPPAFRREIYRELGISLYSNEAAEDAGLRWAQHYEFLSQQMAHQLGGPTEVRVEVNKSSPVVWLKTWLSPNIWVRVPLTEIHQGDFSPLFRYTLAIMLLAIGGAWLFIRIQNRPLVDLEHAALQVGRGIIPPPLREYGASEVRSVTRAFNHMAAGVKQLADDRTLLMAGVSHDLRTPLTRIRLA	ATGAAACGCGTGCGCTTTTCGCCGCGCAGCTCCTTTGCTCGCACACTGCTCCTGATCGTCACCTTGCTGTTCGTCAGCCTGGTGACGACCTATCTGGTGGTACTGAATTTCGCGATCCTGCCGAGTCTCCAGCAGTTTAATAAAGTGTTAGCCTACGAAGTGCGTATGCTGATGACCGACAAACTGCAGCTGGAGGATGGCACCCAGCTGGTGGTGCCCCCGGCGTTTCGTCGTGAAATTTATCGCGAGCTGGGG
	KPHS_49270	osmolarity response regulator	RR	OmpR	0	Response regulator, OmpR family contains 1 Response_reg,1 Trans_reg_C	YES	MQENYKILVVDDDMRLRALLERYLTEQGFQVRSVANAEQMDRLLTRESFHLMVLDLMLPGEDGLSICRRLRSQSNPMPIIMVTAKGEEVDRIVGLEIGADDYIPKPFNPRELLARIRAVLRRQANELPGAPSQEEAVIAFGKFKLNLGTREMFREDEPMPLTSGEFAVLKALVSHPREPLSRDKLMNLARGREYSAMERSIDVQISRLRRMVEEDPAHPRYIQTVWGLGYVFVPDGSKA	ATGCAAGAGAATTATAAGATTCTGGTTGTGGATGACGACATGCGCCTGCGTGCGCTGCTCGAGCGTTATCTGACCGAGCAGGGCTTCCAGGTTCGTAGCGTGGCGAACGCCGAACAGATGGATCGTCTGTTAACCCGTGAATCCTTCCACCTGATGGTGCTGGATCTGATGCTGCCGGGCGAAGATGGTCTCTCTATCTGCCGTCGTCTGCGCAGCCAGAGTAACCCGATGCCGATCATTATGGTGACGGCGAAA
	KPHS_03250	putative response regulator	RR	OmpR	0	Response regulator, OmpR family contains 1 Response_reg,1 Trans_reg_C	YES	MKPVILVVDDDRAMGELLSDVLGAHAFEVLVSQTGNDALTTVAQRADIALVLLDMILPDTHGLQVLQQLQRTRPELPVVMLSGLGSESDVVVGLEMGADDYIAKPFSSRVVVARVKAVLRRSGALAGEASGAGAGLTFNGWRLDTTRCELYNPQQQAIPLTQGEYGLLLALAQNARRVLNREQLLALTHNESTEVFDRTIDVLIMRLRRKIELNPHQPTLIKTLRGLGYVFSADVTHSEKAA	ATGAAACCAGTCATTTTAGTGGTGGATGATGACAGGGCGATGGGCGAGCTGCTCAGCGATGTGCTCGGCGCGCACGCGTTTGAAGTGCTTGTCAGCCAGACCGGCAACGACGCGCTGACGACGGTGGCGCAGCGGGCGGATATCGCGCTGGTCTTACTGGATATGATCCTGCCGGATACCCATGGCCTGCAGGTGCTCCAGCAGCTGCAGCGCACGCGGCCTGAGCTGCCGGTGGTGATGCTCTCCGGTCTGGGC
TCS21	KPHS_03320	putative histidine protein kinase	HK	Hybrid	3	Histidine kinase, Hybrid contains 1 HAMP,1 HisKA,1 HATPase_c,1 Response_reg	YES	MTARRHPFFTSARGRLLSFNLLMGVVTLLVSGVAVFGFHHASQLQEQVQRQTLNDMRGSMDLARDTANVATAAVRLSQVVGALEYKSEAERLLATQQALKHSLAQLAAAPLAQQEQARVANIIRRSNALQQSVAEMLERGQRRHLQRNALLSSLYQNQSNLRHLADLNDRGGDKAIDPRRLAEMDRLIVAAIHTVTPRSIVLQLDQLRGALPTRSADPALAFVLPDVTRELATLAPLSAQLEESDLTISWYMYHI	ATGACCGCTCGCCGACACCCGTTTTTCACCAGCGCCCGTGGCCGCCTGCTCTCCTTTAATCTGCTGATGGGCGTGGTCACCCTGTTGGTCAGCGGCGTGGCGGTGTTCGGCTTTCACCACGCCAGCCAGCTGCAGGAGCAGGTGCAGCGCCAGACTCTCAACGACATGCGCGGCAGTATGGATCTGGCGCGGGACACGGCGAATGTCGCCACGGCGGCGGTGCGCCTGTCGCAGGTGGTGGGGGCTCTGGAGTAC
TCS22	KPHS_07060	DNA-binding response regulator CreB	RR	OmpR	0	Response regulator, OmpR family contains 1 Response_reg,1 Trans_reg_C	YES	MQQPRIWLVEDEQSIADTLVYMLQQEGFQVSVFGRGLPALEAAAHQAPDVAILDVGLPDISGFELCRRLLTRYPALPVLFLTARSDEVDKLLGLEIGADDYIAKPFSPREVCARVRTVLRRLQKFAAPSPVVRVGEFVLDEQAAAISWFGQPLNLTRYEFLLLKTLLHAPGRVFSRQQLMELVWIDAWESLDRTVDTHIKTLRAKLRAVNPEKAPINTHRGMGYSLGRG	ATGCAGCAGCCACGGATTTGGTTAGTTGAGGATGAACAGAGTATCGCTGATACCCTGGTTTACATGCTGCAGCAGGAGGGCTTCCAGGTCAGCGTCTTTGGCCGCGGTTTGCCCGCGCTGGAGGCGGCGGCGCATCAGGCGCCAGATGTCGCCATCCTCGACGTCGGCTTGCCGGATATCAGCGGCTTCGAGCTCTGTCGGCGTCTGCTGACGCGTTATCCGGCGCTGCCGGTGCTGTTTTTGACGGCGCGTAGC
	KPHS_07070	catabolite repression sensor kinase	HK	Classic	2	Histidine kinase, Classic contains 1 HAMP,1 HisKA,1 HATPase_c	YES	MRIGMRLLLGYFLIVAIAAWFVLSIFVQEVKPGVRRATEGTLNDTATLLAALAREDLLAANPQQGRLAQAFHQLNQQPLNANIGGIKKVRNEYRVYLTDARGKVVFDSSGQATGQDYSRWNDVWLTLRGQYGARSTRSDPHDEASSVMYIAAPVMDKGRIIGVLSVGKPNLAMTPVIKRSERRILWAGGALLGIALLIGGGVVWWINFSIGKLVRYADSVTAERPLPLPEVGSSELRKLAQALESMRVKLEGKNA	ATGCGCATCGGCATGCGCCTGCTGCTGGGCTATTTTCTTATCGTCGCGATCGCCGCGTGGTTTGTGCTGTCGATCTTTGTCCAGGAAGTGAAGCCGGGCGTGCGCCGGGCGACAGAGGGGACCCTCAATGATACCGCTACCCTGTTGGCGGCGCTGGCGCGTGAGGATCTGCTGGCGGCAAACCCGCAGCAGGGCAGGCTGGCGCAGGCCTTTCACCAGCTCAACCAGCAGCCGCTCAACGCCAATATTGGCGGA
	KPHS_07090	two-component response regulator	RR	OmpR	0	Response regulator, OmpR family contains 1 Response_reg,1 Trans_reg_C	YES	MQTPHILIVEDELVTRNTLKSIFEAEGYDVFEATDGAEMHQILSENDINLVIMDINLPGKNGLLLARELREQADVALMFLTGRDNEVDKILGLEIGADDYITKPFNPRELTIRARNLLSRTMNLGTVSEERRSVESYKFNGWELDINSRSLVSPNGEQYKLPRSEFRAMLHFCENPGKIQSRAELLKKMTGRELKPHDRTVDVTIRRIRKHFESTPDTPEIIATIHGEGYRFCGDLQE	ATGCAGACCCCGCACATTCTTATCGTTGAAGACGAGTTGGTAACACGCAACACGTTAAAAAGTATTTTCGAAGCAGAAGGTTACGATGTATTCGAAGCGACCGATGGCGCGGAAATGCATCAGATCCTGTCTGAAAATGATATCAACCTGGTGATCATGGATATCAACCTGCCGGGTAAAAATGGTCTTCTGCTGGCGCGCGAGCTGCGCGAGCAGGCAGACGTCGCGCTGATGTTCTTAACCGGCCGCGACAAC
TCS23	KPHS_24230	sensor protein RstB	HK	Classic	3	Histidine kinase, Classic contains 1 HAMP,1 HisKA,1 HATPase_c	YES	MKKLFVQFYLLLFVCFLVMTMLVGLVYKFTAERAGRQSLDDLMKSSLYLMRSELREIPPRDWSKTLKELDLNLSFDLHIEPISKFKLSESSMQHLRAGDIVALDDQYTFIQRIPRSHYVLSVGPVPYLYFLHEMRLLDVALMAFIAISLAFPVFIWMRPHWQDMLRIETAAQRFGEGHLSERIHFDSMSSFERLGVAFNQMADNINALIASKKQLIDGIAHELRTPLVRLRYRLEMSENLTEAESQALNRDIGQL	ATGAAAAAGCTGTTCGTGCAGTTCTATCTTCTGCTCTTCGTCTGCTTTCTGGTGATGACCATGCTGGTCGGTCTGGTCTATAAATTTACCGCGGAGCGCGCCGGACGGCAGTCGCTTGACGATTTGATGAAAAGCTCGCTGTATCTGATGCGCAGCGAGCTGCGGGAGATACCGCCGCGCGACTGGAGCAAGACCCTTAAAGAGCTGGACCTGAATTTATCGTTTGATCTGCACATCGAGCCGATCAGCAAATTT
	KPHS_24250	DNA-binding transcriptional regulator RstA	RR	OmpR	0	Response regulator, OmpR family contains 1 Response_reg,1 Trans_reg_C	YES	MNKIVFVEDDPEVGTLIAAYLGKHDMDVVVEPRGDRAEEVIAREKPDLVLLDIMLPGKDGMTLCRDLRGQWQGPIVLLTSLDSDMNHILSLEMGASDYILKTTPPAVLLARLRLHLRQHIAPAGAGSASSTLTPHKTISFGSLTIDPVNRQVLLGGENVALSTADFDLLWELATHAGQIMDRDALLKNLRGVTYDGMDRSVDVAISRLRKKLLDNATEPYRIKTVRNKGYLFAPHAWDN	ATGAATAAAATCGTTTTTGTTGAGGATGACCCTGAGGTAGGCACGCTGATCGCCGCCTATCTCGGCAAGCATGATATGGATGTGGTGGTCGAGCCTCGCGGCGACCGCGCTGAGGAGGTGATCGCGCGGGAGAAACCGGATCTGGTGCTGCTGGACATTATGCTGCCCGGCAAGGACGGAATGACGCTCTGTCGCGATCTGCGCGGGCAATGGCAAGGGCCGATTGTCCTGCTGACTTCGCTCGACAGCGATATG
TCS24	KPHS_47580	aerobic respiration control sensor protein ArcB	HK	Unorthodox	2	Histidine kinase, Unorthodox contains 1 PAS,1 HisKA,1 HATPase_c,1 Response_reg,1 Hpt	YES	MKQIRMLAQYYVDLMMKLGLVRFSMLLALALVVLAIVVQMAVTMVLHGQVESIDVIRSIFFGLLITPWAVYFLSVVVEQLEESRQRLSRLVDKLEEMRERDLKLNVQLKDNIAQLNQEIGEREKAEAERETTLEQLKIEMKEREETQIQLEQQSSFLRSFLDASPDLVFYRNEDKEFSGCNRAMELLTGKSEKQLIHLKPQDVYSEEAAEKVLETDEKVFRHNVSLTYEQWLDYPDGRKACFEIRKVPYYDRVGK	ATGAAGCAAATTCGTATGCTGGCGCAGTATTATGTCGACCTGATGATGAAGCTGGGTCTGGTCCGCTTTTCGATGCTGTTGGCTCTTGCGCTGGTGGTGCTGGCCATCGTGGTACAGATGGCGGTTACCATGGTGCTGCATGGCCAGGTTGAAAGTATCGACGTTATCCGCTCTATCTTCTTTGGCCTGCTGATCACGCCTTGGGCGGTCTACTTTCTCTCGGTGGTGGTGGAGCAGCTCGAAGAGTCCCGTCAG
TCS25	KPHS_16330	sensor protein for basR	HK	Classic	1	Histidine kinase, Classic contains 1 HAMP,1 HisKA,1 HATPase_c	YES	VVCQLISVFWLWHESKEQIQLLVASAIEGHNNQKHVEHEVREAVASLLVPSLLIVGLALYISMLAVRKITRPLSRLQSELENRTPDNLTPIVLSESVPEVTAVTTALNQLVSRLNLTLDRERLFTADVAHELRTPLAGLRLHLELLAKVHGMGVDPLIQRLDQMTTSISQLLQLARVGQSFSAGSYQQVLLLDDVVKPLQDELEAMLAQRQQRLLLTDIENEAVVSGDATLIGVILRNLVENAHRYSPEGSTIRV	GTGGTCTGCCAGCTGATAAGCGTCTTCTGGCTATGGCATGAGAGCAAAGAGCAGATCCAGCTGCTGGTGGCCAGCGCCATCGAAGGGCACAACAACCAGAAACATGTGGAGCATGAGGTACGGGAAGCGGTTGCCAGCCTGCTGGTGCCGAGCCTGCTGATCGTTGGCCTGGCGCTGTATATCAGCATGCTGGCGGTGCGCAAGATCACCCGCCCGCTTTCACGACTGCAAAGCGAACTGGAGAACCGCACGCCG
	KPHS_16340	DNA-binding transcriptional regulator BasR	RR	OmpR	0	Response regulator, OmpR family contains 1 Response_reg,1 Trans_reg_C	YES	MKILVIEDDALLLQGLILAMQSEGYVCDGVSTAHEAALSLASNHYSLIVLDLGLPDEDGLHFLSRMRREKMTQPVLILTARDTLEDRISGLDTGADDYLVKPFALEELNARIRALLRRHNNQGDNEISVGNLRLNVTRRLVWLGETALDLTPKEYALLSRLMMKAGSPVHREILYNDIYSWDNEPATNTLEVHIHNLREKIGKSRIRTVRGFGYMLANNIDTE	ATGAAAATCTTAGTCATTGAAGACGATGCGCTGCTGTTGCAGGGGTTAATTCTGGCGATGCAAAGTGAAGGATACGTGTGCGACGGCGTCTCCACCGCGCACGAAGCCGCGCTATCGCTGGCCAGCAATCATTACAGCCTGATCGTGCTGGATCTCGGCCTGCCGGATGAAGACGGGCTGCATTTTCTCTCCCGCATGCGGCGGGAGAAAATGACCCAGCCGGTGCTGATCCTCACCGCCCGCGATACGCTTGAG
TCS26	KPHS_34330	response regulator	RR	NarL	0	Response regulator, NarL family contains 1 Response_reg,1 GerE	YES	VGDKVSVALSLILEIIPLINVLLVDDHELVRAGIRRILEDIKGIKVAGEACCGEDAVKWCRANSADVVLMDMNMPGIGGLEATRKIARSVAGTKVIMLTVHTENPLPAKVMQAGAAGYLSKGAAPQEVVNAIRCVASGQRYIASDIAQQMALSQIEPEKTESPFASLSERELQIMLMITKGQKVNEISEQLNLSPKTVNSYRYRMFSKLNIHGDVELTHLAIRHGLCNAESLASQ	GTGGGAGATAAAGTATCAGTAGCGTTATCCCTCATTCTGGAGATTATTCCTTTGATCAACGTTCTTCTTGTTGATGACCACGAACTGGTGCGCGCAGGGATACGACGCATTCTGGAAGATATAAAAGGGATTAAAGTCGCTGGCGAAGCCTGCTGCGGCGAGGACGCCGTCAAGTGGTGCCGGGCTAATTCCGCAGATGTCGTCCTGATGGACATGAACATGCCTGGGATCGGTGGTCTTGAAGCGACGCGCAAA
TCS27	KPHS_35810	putative signal transduction histidine kinase	HK	Classic	7	Histidine kinase, Classic contains 1 HisKA,1 HATPase_c	YES	LLLVAPQAQAATRQVGIDIPVQWYADDSGQMTLDRFAALPTDQLATTRQIPSFGYSRKTWWLRSELPGTWFAGEPRWLQLGPTFVDHLTIYYRPLGSDGPWTQRIFGDRDGARGSDLHYRERVLILPPPPTDAGYELVFRLQSTSTLILLASLSSAQVFVQRATADTAFWSFYFGLAAVASGVALWLALALRRRLLWGICLFSLNYPLVAALHGFPEWFFGHAALPFQDFMISSLSLFSYATALWLHSEIFDLKK	TTGCTGCTGGTCGCCCCGCAGGCGCAGGCGGCGACGCGCCAGGTGGGGATTGATATTCCGGTCCAGTGGTACGCCGACGACAGCGGCCAGATGACCCTCGATCGCTTTGCCGCCCTACCCACAGACCAGCTCGCCACCACCCGGCAGATCCCCTCCTTTGGTTATTCGCGAAAAACCTGGTGGCTGCGCAGCGAGCTGCCGGGCACGTGGTTTGCCGGGGAGCCGCGTTGGCTGCAGCTGGGCCCCACTTTCGTC
	KPHS_35820	putative response regulator receiver	RR	OmpR	0	Response regulator, OmpR family contains 1 Response_reg,1 Trans_reg_C	YES	MALRLAIIEDNADLLDELLAWLGYRGFEVWGTRSAEAFWRQLHSHPVDIVLVDIGLPGEDGFSVLNYLHELGHYGLVVVSARGQQQDKLQALSLGADAYLIKPVNFAHLAETLTALGARLRQDRPAAPPAQAIGTPPAVSPGSWRLQEDKLISPDARTLELTQQEYRLVELLMRNRNEVCSKLDLHACLFSHESEPDLHRIDVVVSRLRHKARQQGIHLPVRAIFGKGLAFIS	ATGGCTTTACGGCTGGCGATAATTGAAGATAACGCCGATCTGCTGGATGAACTGCTGGCCTGGCTGGGCTATCGCGGCTTCGAGGTGTGGGGGACGCGTAGCGCCGAAGCCTTCTGGCGGCAACTGCACAGCCATCCGGTGGATATCGTGCTGGTTGATATCGGCCTGCCCGGCGAGGATGGCTTCAGCGTACTGAACTATCTGCATGAGCTGGGGCACTACGGTCTGGTGGTGGTCAGCGCCCGCGGCCAGCAG
TCS28	KPHS_39500	putative 2-component transcriptional regulator	RR	unclassified	0	Response regulator, unclassified contains 1 Response_reg,1 AAA_5	YES	MTIRKPARLLLVDDDPGLLKLLGMRLVSEGYSVVTAESGPEALRVLGREKVDLVISDLRMDEMDGLQLFSEIQKGHPGMPVIILTAHGSIPDAVAATQQGVFSFLTKPVDKDALYKAIDEALEQRSPATDEAWRQAIVTRSPLMLRLLEQAGMVAQSDVSVLINGQSGTGKEIVAQAIHNASPRHDKPFVAINCGALPEQLLESELFGHARGAFTGAVSNREGLFQAAEGGTLFLDEIGDMPVALQVKLLRVLQE	ATGACGATCCGTAAACCGGCGCGTTTACTGCTGGTGGATGACGATCCGGGACTGTTGAAGCTACTGGGCATGCGCCTGGTCAGCGAAGGCTACAGCGTGGTCACCGCCGAGAGCGGGCCGGAAGCGCTGCGCGTGCTGGGGCGTGAGAAAGTGGATCTGGTGATTAGCGATCTGCGGATGGATGAAATGGACGGCCTGCAGCTGTTTAGCGAGATCCAGAAGGGCCACCCCGGCATGCCGGTGATCATTCTCACC
	KPHS_39520	sensor histidine kinase	HK	Classic	2	Histidine kinase, Classic contains 1 HAMP,1 HisKA,1 HATPase_c	YES	LKRLSLFPRSLRQLVTLSFVLILLPLLVLAWQAWQSLNALSAQAAHINRTTLVDARRSEAMINAALEMERSYRQYCVLDDPTLARVYQNQRQRYSQMLDAHAGVLPDEKLWQALRQDVSDLAQLQCKNSGPDAQAAARLEVFASNNSDMVQATRAVVYSRGQQLQQEIAERGQFFGWQALVLFLLSLALVLLFTRMIIGPVKGIERMINQLGAGKSLDDAALFTGPRELRSVGKRIIWLSERLAWLESQRHQFLR	TTGAAGCGACTCTCTCTTTTCCCCCGTTCGCTGCGTCAGCTGGTGACGCTCTCTTTTGTGCTGATCCTGCTGCCATTGCTGGTGCTGGCCTGGCAGGCCTGGCAGAGCCTGAACGCCCTTAGCGCCCAGGCGGCGCATATTAACCGTACCACCCTGGTCGACGCCCGACGCAGCGAGGCGATGATCAATGCCGCACTGGAGATGGAGCGCAGCTATCGCCAGTACTGCGTGCTGGACGATCCGACGCTGGCGCGC
TCS29	KPHS_42050	hybrid sensory histidine kinase BarA	HK	Unorthodox	3	Histidine kinase, Unorthodox contains 1 HAMP,1 HisKA,1 HATPase_c,1 Response_reg,1 Hpt	YES	MTNYSLRARMMILILAPTVLIGLLLSIFFVAHRYNDLQRQLEDAGASIIEPLAVSSEYGMNLQNRESIGQLISVLHRRHSEIVRAISVYDSHNRLFVTSNYQLNPSELQIPKGEAFPRHLSVIRDGDMMILRTPIVSESYSPDESPESDAKMPGNMLGYVALELDLKSVRLQQYKEIFISSVMMLFCIGIALIFGWRLMRDVTGPIRNMVNTVDRIRRGQLDSRVEGFMLGELDMLKNGINSMAMSLAAYHEEMQ	ATGACCAACTACAGCCTGCGTGCTCGCATGATGATTCTGATTCTGGCGCCAACCGTCCTGATAGGACTGTTGCTCAGTATTTTCTTTGTCGCTCATCGTTATAACGACCTGCAACGCCAGCTGGAGGACGCTGGCGCCAGTATTATCGAACCGCTGGCGGTCTCCAGCGAATATGGCATGAACTTGCAAAACCGCGAATCCATCGGCCAGCTGATCAGCGTTCTGCATCGTCGCCACTCGGAGATCGTGCGGGCC
TCS30	KPHS_45670	putative 2-component transcriptional regulator	RR	OmpR	0	Response regulator, OmpR family contains 1 Response_reg,1 Trans_reg_C	YES	MRILLVEDDKLIGDGIKAGLSKMGFSIDWFTAGLEGKNALYSAPYDAAILDLTLPGIDGLDILREWRDKGRHEPVLILTARDALSQRVEGLRLGADDYLCKPFALIEVAARLEALIRRAHGQSSSELRHGKVILDPNRLTASLDGESLALKPKEFALLELLMRNAGRVLPRKLIEEKLYTWDDEVSSNAVEVHVHHLRRKLGSDFIRTVHGIGYTLGDA	ATGCGCATATTACTGGTGGAAGATGACAAGCTTATCGGCGACGGCATCAAAGCCGGGCTGAGCAAAATGGGCTTTAGCATTGACTGGTTTACCGCCGGGCTGGAGGGCAAAAATGCCTTATACAGCGCCCCCTACGACGCCGCAATCCTTGACCTCACCCTACCCGGCATCGATGGCCTCGATATTCTGCGCGAATGGCGCGATAAAGGCCGCCATGAGCCGGTGCTGATCCTCACCGCCCGCGATGCCCTCAGC
	KPHS_45680	integral membrane sensor signal transduction histidine kinase	HK	Classic	2	Histidine kinase, Classic contains 1 HAMP,1 HisKA,1 HATPase_c	YES	MKRLARLSLRLRLTLLFAVLTTAAWGMASVIAWQQTSKKLDKLFDTQQLLFARRLSVMHFDELRAPPALLGEKKKVRHGHIDDDALAFAIFTRDGKMVLNDGENGEDIQWNSQREGFSDGYLRDDDDEWRFLWLTTADGRYRIAVGQEWDYRREMAMDIVTSQLTPWMVALPLMFVLLIVLLSRELAPLKNLARTLRLRAPDSADSLSVEKIPAEVRPLVEALNQLFRRTHDAMLRERRFTSDAAHELRSPLAAL	ATGAAACGACTTGCCCGCCTGAGCCTGCGCCTGCGCCTGACGCTGCTGTTTGCCGTACTGACCACCGCCGCCTGGGGAATGGCCAGCGTTATCGCCTGGCAGCAGACCAGCAAAAAGCTGGATAAGCTGTTCGATACCCAGCAGCTGCTGTTCGCTCGCCGCCTGAGCGTCATGCATTTCGATGAACTGCGCGCCCCGCCCGCCTTGCTCGGGGAAAAGAAAAAGGTACGCCACGGGCACATCGACGACGACGCG
TCS31	KPHS_46100	DNA-binding transcriptional activator EvgA	RR	NarL	0	Response regulator, NarL family contains 1 Response_reg,1 HTH_LUXR	YES	MNAIIIDDHPLARIAIRNLLDSNGITVAAELDSGAHAVQTAESMQPDLLIVDVDIPELSGIEVLEQLRKRRYQGTIIIISAKNELFYGKRSADCGANGFVSKKEGMNNILAAIDAANNGYSYFPFSLERFCTHGITDQNRLDTLSTQEMKVFRYILSGVDYTTIGSKMNISNKTVSTYKVRLMDKLGCSTLLELYDFAQRNKIG	ATGAATGCGATAATCATTGACGATCATCCATTGGCACGTATCGCCATTCGCAACCTTCTCGACAGCAACGGTATTACCGTCGCGGCAGAGCTCGACAGCGGCGCTCATGCCGTGCAGACCGCGGAAAGCATGCAGCCTGACCTGCTCATCGTCGACGTCGATATTCCAGAGCTCAGCGGTATCGAGGTGCTGGAGCAGCTGCGCAAACGCCGCTACCAGGGAACAATCATCATCATTTCCGCTAAGAATGAACTG
	KPHS_46110	putative sensor protein EvgS1	HK	Unorthodox	2	Histidine kinase, Unorthodox contains 2 PBPb,1 HisKA,1 HATPase_c,1 Response_reg,1 Hpt	YES	MAVRLILSVVVGLALSLSPAAYAMKQLELKSHSHIAAIDIPLSGKEKAWLAAQPTLTVGTWLPERTPIVYDGDEKSYQGINADYLALMAHSLGLKVIIRQYDTEQQALTALADRQVDTLLTQVAHRDALAPGLDQSAPLLKTWPTLVTSLKSPLPPLTTDRRVTLACTRDCAFFDIIQQAFPNAKITLYDSDYQALASVVSGENQYFIGNNITTGHCISKYFSQSLVIAHYFRQQEQHNRFVTRDDRPELHQLFD	ATGGCGGTTCGTCTTATTTTATCCGTCGTTGTCGGGCTGGCGCTGAGCCTCTCGCCTGCCGCGTATGCCATGAAACAGCTGGAGCTGAAGAGCCATTCTCATATCGCGGCGATCGATATCCCGCTTAGCGGTAAGGAGAAAGCATGGCTGGCGGCGCAGCCGACGCTGACCGTCGGGACCTGGCTTCCCGAGAGGACGCCCATCGTCTATGACGGCGACGAGAAAAGTTATCAGGGCATTAACGCCGACTATCTG
TCS32	KPHS_52420	two-component regulatory system sensor histidine kinase	HK	Classic	7	Histidine kinase, Classic contains 1 MASE1,1 HisKA_3,1 HATPase_c	YES	LLSVIGCAFIFAAAWFCLWSISLHLVERADLAVLLFPFGLRLGLMLQCPRGYWPVLLGTEWLLILWLAQEVALAHPIILMTGSLLTLLPVALISRYRQQRDWLTLLRQGGALMAAALLQSLPWLAEGDEGLNALLLTLTGGLTLAPTCLVFWHYLTSTVWRPLGPALVAQPVNWRGRHLIWYLLLFTISLWLQLGLPAELSRFTPFCLALPIIALAWHYGWQGALIATLMNAIALIASQTWHDHPVDLLLSLLAQ	TTGCTGTCGGTCATCGGCTGCGCCTTTATCTTCGCGGCCGCCTGGTTCTGCCTGTGGAGCATCAGTCTGCATTTGGTGGAACGCGCGGATTTAGCGGTGCTGCTGTTTCCCTTTGGCCTGCGGCTGGGGTTAATGCTGCAATGCCCCCGCGGCTACTGGCCAGTGCTGCTGGGAACCGAGTGGCTGCTTATCTTATGGCTGGCGCAGGAGGTGGCGCTGGCGCACCCGATAATTTTGATGACCGGAAGCCTGCTG
	KPHS_52430	DNA-binding transcriptional activator UhpA	RR	NarL	0	Response regulator, NarL family contains 1 Response_reg,1 GerE	YES	MTTIALIDDHLIVRSGFAQLLGLEADFQVVAEFGSGREALTGLPGRGVQVCICDISMPDISGLELLSQLPKGMATIMLSVHDSPALIEQALNAGARGFLSKRCSPDELIAAVRTVAAGGCYLTPDIAMKLAAGRQDPLTKRERQVAEKLAQGMAVKEIAAELGLSPKTVHVHRANLLEKLGVSNDVELARRMFDSWQ	ATGACCACCATCGCCCTTATTGACGATCATTTGATTGTCCGCTCCGGCTTTGCTCAGCTGCTGGGGCTGGAAGCTGATTTTCAGGTTGTCGCCGAATTTGGTAGCGGCCGCGAGGCGCTGACGGGGCTACCGGGGCGCGGCGTGCAGGTCTGTATCTGCGATATCTCAATGCCGGATATTTCCGGGCTGGAGCTGCTCAGCCAGCTGCCGAAGGGGATGGCGACCATCATGCTGTCGGTACACGATAGCCCGGCG
The putative two-component systems were predicted by the P2CS Database (www.p2cs.org) (1)
Twenty-four TCS deletion mutants were generated by lambda red recombination. We were unsuccessful in constructing TCS25-32 deletion mutants.
Reference:
1. Ortet P, Whitworth DE, Santaella C, Achouak W, Barakat M. P2CS: updates of the prokaryotic two-component systems database. Nucleic Acids Res. 2015 Jan 28;43(Database issue):D536-D541.
