# Supplementary material for: CpxR promotes the carbapenem antibiotic resistance of Klebsiella pneumoniae by directly regulating the expression and the dissemination of blaKPC on the IncFII conjugative plasmid
Source: Emerg Microbes Infect. 2023 Sep 6;12(2):2256427. doi: 10.1080/22221751.2023.2256427 (PMC10524804; doi:10.1080/22221751.2023.2256427)
Supplement: Supplemental Material [file TEMI_A_2256427_SM2317.xlsx]

## Sheet: Table S3
Table S3. Antibiotics and the corresponding concentrations used in conjugation assay.
Plasmid	Donor	Recipient	Antibiotic and antibiotic concentration for transconjugant	Antibiotic and antibiotic concentration for donor
pKPHS2	HS11286	C600	100 μg/ml rifampicin + 0.2 μg/ml meropenem	50 μg/ml kanamycin + 50 μg/ml chloramphenicol
	HS11286	RJF293Z	2 μg/ml K2TeO3 + 0.2 μg/ml meropenem	50 μg/ml kanamycin + 50 μg/ml chloramphenicol
	RJF293Z+pKPHS2	C600	100 μg/ml rifampicin + 0.2 μg/ml meropenem	100 μg/ml ampicillin + 2 μg/ml K2TeO3
	RJF293ZΔcpxR+pKPHS2	C600	100 μg/ml rifampicin + 0.2 μg/ml meropenem	100 μg/ml ampicillin + 2 μg/ml K2TeO3
	RJF293ZΔcpxR::cpxR+pKPHS2	C600	100 μg/ml rifampicin+ 0.2 μg/ml meropenem	100 μg/ml ampicillin + 2 μg/ml K2TeO3
	C600+pKPHS2	RJF293H	200 μg/ml hygromycin B + 0.2 μg/ml meropenem	100 μg/ml rifampicin
	C600ΔcpxR+pKPHS2	RJF293H	200 μg/ml hygromycin B + 0.2 μg/ml meropenem	100 μg/ml rifampicin
	C600ΔcpxR::cpxR+pKPHS2	RJF293H	200 μg/ml hygromycin B + 0.2 μg/ml meropenem	100 μg/ml rifampicin
