# Supplementary material for: CpxR promotes the carbapenem antibiotic resistance of Klebsiella pneumoniae by directly regulating the expression and the dissemination of blaKPC on the IncFII conjugative plasmid
Source: Emerg Microbes Infect. 2023 Sep 6;12(2):2256427. doi: 10.1080/22221751.2023.2256427 (PMC10524804; doi:10.1080/22221751.2023.2256427)
Supplement: Supplemental Material [file TEMI_A_2256427_SM2316.xlsx]

## Sheet: Table S2
Table S2. Primes used in this study
Name	Sequence (5’-3’)	Description
FRT-hph-F	CCTTAATTAATTGGGGATCTTGAAGTACCTATTCC	Amplifying hygromycin resistance cassette containing FRT sites
FRT-hph-R	AATTAGCTTCAAAAGCGCTCTGAAGTTC
UHA-1-F	CGGTTTATCACTGATCCGCCG	Amplifying homologous arms for replacement of TCS1 in K. pneumoniae HS11286 with hygromycin resistance cassette containing FRT sites
UHA-1-R	AAGATCCCCAATTAATTAAGGCAGTCCCTTCATCAGCGCAATTC
DHA-1-F	AGAGCGCTTTTGAAGCTAATTGATAAACAGAGTTAATCGTTGAGATTTTTCACGG
DHA-1-R	CCCTGAATGATAAACACATCATACTGATCCAG
UHA-2-F	GCGCGGCGGTTTATTCG	Amplifying homologous arms for replacement of TCS2 in K. pneumoniae HS11286 with hygromycin resistance cassette containing FRT sites
UHA-2-R	AAGATCCCCAATTAATTAAGGGCGTTGCAGCATGGACC
DHA-2-F	AGAGCGCTTTTGAAGCTAATTGGGGTTTAGGGCATCTTGTCAGAC
DHA-2-R	CGGAATGCCAGGTGTTTTATGATTTGAG
UHA-3-F	GATAATGCTGTAATGATTATCAAAACACGAATCAG	Amplifying homologous arms for replacement of TCS3 in K. pneumoniae HS11286 with hygromycin resistance cassette containing FRT sites
UHA-3-R	AAGATCCCCAATTAATTAAGGGATAATCAGATTGTTGTTGTTCATATTTTCTTCCAC
DHA-3-F	AGAGCGCTTTTGAAGCTAATTCCTGTTTAAGGGCATGAATACACAGG
DHA-3-R	CATGTATTATACGACCCGAGAATGGCAG
UHA-4-F	GGTAAAACAAAATGATCATTGGTGGCTAAAATAAG	Amplifying homologous arms for replacement of TCS4 in K. pneumoniae HS11286 with hygromycin resistance cassette containing FRT sites
UHA-4-R	AAGATCCCCAATTAATTAAGGCAGGGAGAATTTTTTCGGGGTCATC
DHA-4-F	AGAGCGCTTTTGAAGCTAATTTCGCTGAGCGCGACGG
DHA-4-R	GAAAATAGCCCGGCGCTGATG
UHA-5-F	GTACCTGTGCTTTGCGGCG	Amplifying homologous arms for replacement of TCS5 in K. pneumoniae HS11286with hygromycin resistance cassette containing FRT sites
UHA-5-R	AAGATCCCCAATTAATTAAGGCAGTGTGCCTGTTGCCATTCG
DHA-5-F	AGAGCGCTTTTGAAGCTAATTAGCTAAAAGAGTTGGGTATGGAGTAGG
DHA-5-R	GATATCGCGGCGGTCGAG
UHA-6-F	CATCTCGACCTGGCGGG	Amplifying homologous arms for replacement of TCS6 in K. pneumoniae HS11286 with hygromycin resistance cassette containing FRT sites
UHA-6-R	AAGATCCCCAATTAATTAAGGAGGATTTTATTCATTGTTTAAATACCTCCGAGG
DHA-6-F	AGAGCGCTTTTGAAGCTAATTACAATCTGGCTGCCGCTGTATAA
DHA-6-R	CCGGGCTTACCGAGCAAAAC
UHA-7-F	CTCTACGCCGGTCTGATGATCG	Amplifying homologous arms for replacement of TCS7 in K. pneumoniae HS11286 with hygromycin resistance cassette containing FRT sites
UHA-7-R	AAGATCCCCAATTAATTAAGGTGCTGGCGAAACTTAGCCGTTAG
DHA-7-F	AGAGCGCTTTTGAAGCTAATTGAGAGAGATTTGATCTTCATCGGCG
DHA-7-R	GCGTTTGGACTGCAGCTGC
UHA-8-F	ACCGTTCAATTGCGGGTAGC	Amplifying homologous arms for replacement of TCS8 in K. pneumoniae HS11286 with hygromycin resistance cassette containing FRT sites
UHA-8-R	AAGATCCCCAATTAATTAAGGATCTTCGACAATCAAAATCTTCACGGC
DHA-8-F	AGAGCGCTTTTGAAGCTAATTCTCGACGCGGTTTATTGTGG
DHA-8-R	CGTATTCAGCGCTTCCTCGC
UHA-9-R	AAGATCCCCAATTAATTAAGGTTCAGACATGTGCCCGGCC	Amplifying homologous arms for replacement of TCS9 in K. pneumoniae HS11286 with hygromycin resistance cassette containing FRT sites
UHA-9-F	GAGAGCGGCGTGGTGGAG
DHA-9-R	CAGGTGGTTGAGACGGTGG
DHA-9-F	AGAGCGCTTTTGAAGCTAATTGAGATAAAACGCTTACGCCAGGG
UHA-10-F	CCACGATATCGCTCGGCAG	Amplifying homologous arms for replacement of TCS10 in K. pneumoniae HS11286 with hygromycin resistance cassette containing FRT sites
UHA-10-R	AAGATCCCCAATTAATTAAGGCATAGGCCCCGGACGACG
DHA-10-F	AGAGCGCTTTTGAAGCTAATTTCATGACCTGGTCGATGTGCTAATC
DHA-10-R	CAGTCCCTGCACCAGCG
UHA-11-R	AAGATCCCCAATTAATTAAGGCATTATTTACCCTGTTTTTTTTAGCCATCAGT	Amplifying homologous arms for replacement of TCS11 in K. pneumoniae HS11286 with hygromycin resistance cassette containing FRT sites
UHA-11-F	GTAGCCGGCGTTCGCCA
DHA-11-F	AGAGCGCTTTTGAAGCTAATTTGATCGACGCGCTGTCAGTTTA
DHA-11-R	CGCCTGTAAACCAACCATCGG
UHA-12-F	CTTACCACCAGCCTGGGACA	Amplifying homologous arms for replacement of TCS12 in K. pneumoniae HS11286 with hygromycin resistance cassette containing FRT sites
UHA-12-R	AAGATCCCCAATTAATTAAGGCATTTACTTATCCTTCAGGGCATCCAGC
DHA-12-F	AGAGCGCTTTTGAAGCTAATTGGCTATCGCTTTATGCCCTGAATC
DHA-12-R	GTGCTGAAGAACGCTTAACGACG
UHA-14-R	AAGATCCCCAATTAATTAAGGCATTAGATTCCCCCCACCAATAACAAAAC	Amplifying homologous arms for replacement of TCS13 in K. pneumoniae HS11286 with hygromycin resistance cassette containing FRT sites
UHA-14-F	GCCGGTCCAGCATATGTGGG
DHA-14-F	AGAGCGCTTTTGAAGCTAATTTGAGAAATCGCCGGGTAAGGC
DHA-14-R	GATATTACGCCGGAGCGGAGC
UHA-15-F	GCTGGCAAAGGTTATAAAACTGTTTGC	Amplifying homologous arms for replacement of TCS14 in K. pneumoniae HS11286 with hygromycin resistance cassette containing FRT sites
UHA-15-R	AAGATCCCCAATTAATTAAGGCATCAAGGACACGGCGGTG
DHA-15-F	AGAGCGCTTTTGAAGCTAATTTTAAGCAGTACAGTCAATAACCCGATAGC
DHA-15-R	TGGATCTCGGGGCGATCG
UHA-16-R	AAGATCCCCAATTAATTAAGGCAAAGGCTGCTCCTGGGG	Amplifying homologous arms for replacement of TCS15 in K. pneumoniae HS11286 with hygromycin resistance cassette containing FRT sites
UHA-16-F	CCGGCAAAACACCCACGAC
DHA-16-F	AGAGCGCTTTTGAAGCTAATTTAAGCCGACAATTCTCCCCCTTT
DHA-16-R	CAATACCGGCCCGGCG
UHA-17-R	AAGATCCCCAATTAATTAAGGCATGGAATGCGTGGCTCCT	Amplifying homologous arms for replacement of TCS16 in K. pneumoniae HS11286 with hygromycin resistance cassette containing FRT sites
UHA-17-F	GCTGATCGGTTGTAAACTGAAAGCCTAC
DHA-17-F	AGAGCGCTTTTGAAGCTAATTCTAAGGCGAGTCCGTCCAG
DHA-17-R	CGGTGACCGCTAAGCATAAGC
DHA-19-F	AGAGCGCTTTTGAAGCTAATTTAGTTAGCCTTTTCCCGGCTCG	Amplifying homologous arms for replacement of TCS17 in K. pneumoniae HS11286 with hygromycin resistance cassette containing FRT sites
UHA-19-F	CTGATGATGATCCCGATGGTGCT
UHA-19-R	AAGATCCCCAATTAATTAAGGCACGATCCACTCCTGTTGCG
DHA-19-R	CTCCACCACCGGCTTCAG
DHA-20-F	AGAGCGCTTTTGAAGCTAATTTAAAGCTGGTACACTGCGCCC	Amplifying homologous arms for replacement of TCS18 in K. pneumoniae HS11286 with hygromycin resistance cassette containing FRT sites
DHA-20-R	CAGTCGTTGTAGGCCGGG
UHA-20-R	AAGATCCCCAATTAATTAAGGCATACCCGCAAACCACACATGC
UHA-20-F	CCGCACCTCGGTCATCG
DHA-21-F	AGAGCGCTTTTGAAGCTAATTTAGAGAGCGGAAAGCACCGC	Amplifying homologous arms for replacement of TCS19 in K. pneumoniae HS11286 with hygromycin resistance cassette containing FRT sites
DHA-21-R	GGCGAAGGCGGTCATGTTG
UHA-21-R	AAGATCCCCAATTAATTAAGGCATAGTAAAGATTTCGTGCATGGGTGC
UHA-21-F	CGTCGCGCCATCGGGATTA
DHA-24-F	AGAGCGCTTTTGAAGCTAATTTGATCGCGCCCGCGG	Amplifying homologous arms for replacement of TCS20 in K. pneumoniae HS11286 with hygromycin resistance cassette containing FRT sites
DHA-24-R	TACCGCCAAACTGGCCGG
UHA-24-R	AAGATCCCCAATTAATTAAGGCATTGTTTGTACTCCCAAAGGTTCACTG
UHA-24-F	GCGCTTGATATCGCCTTCATC
UHA-26-R	AAGATCCCCAATTAATTAAGGCATAACAACTCCGGTGAAGGATCG	Amplifying homologous arms for replacement of TCS21 in K. pneumoniae HS11286 with hygromycin resistance cassette containing FRT sites
UHA-26-F	CTGCACCAGACCACCGC
DHA-26-F	AGAGCGCTTTTGAAGCTAATTTGAGATTCCTCCGCTACCCGG
DHA-26-R	GATGGATAACCCGCTGCCG
UHA-27-R	AAGATCCCCAATTAATTAAGGCATGCGCACTCCCGTTTATT	Amplifying homologous arms for replacement of TCS22 in K. pneumoniae HS11286with hygromycin resistance cassette containing FRT sites
UHA-27-F	GCTAAGTGCGTGATAATCACTCAGCTATA
DHA-27-F	AGAGCGCTTTTGAAGCTAATTTAGCTTCAAATTCTCCCCACACAGC
DHA-27-R	CATCGCCGACGCTCACCA
UHA-28-R	AAGATCCCCAATTAATTAAGGCATTACATTACCGCGTATTCAAGAGAAACC	Amplifying homologous arms for replacement of TCS23 in K. pneumoniae HS11286 with hygromycin resistance cassette containing FRT sites
UHA-28-F	CGAGGTGATCCTTCATCGCTATG
DHA-28-F	AGAGCGCTTTTGAAGCTAATTTGAATAAAACTTGCGCAGAAGCCG
DHA-28-R	GGCAAATGACGGTGTACCCAC
DHA-32-F	AGAGCGCTTTTGAAGCTAATTTGACCCCGGACAGACCGG	Amplifying homologous arms for replacement of TCS24 in K. pneumoniae HS11286 with hygromycin resistance cassette containing FRT sites
DHA-32-R	GGCGGCGAAGCTGCTTAG
UHA-32-R	AAGATCCCCAATTAATTAAGGCATAGGGGATTCCTTCACGACAACT
UHA-32-F	GCGACGATCTGGACTGGATCTG
TCS1-F	CGTCGACGCTGATCTTCTCG	Detecting TCS1 gene in K. pneumoniae HS11286
TCS1-R	CTGGAGGAACATCACCGCG
TCS2-F	CATCGGCACATCGCCGT	Detecting TCS2 gene in K. pneumoniae HS11286
TCS2-R	CAGCTGCTTGAGCAAGCG
TCS3-F	CGCTGGATCGTACTGTAGACAG	Detecting TCS3 gene in K. pneumoniae HS11286
TCS3-R	GTAGGAACCTAGTATTGCAATGGC
TCS4-F	GCTGCTCTGGCGCAAACC	Detecting TCS4 gene in K. pneumoniae HS11286
TCS4-R	CGATCGGATGGTCATCGGC
TCS5-F	GCACCCGGATGACGTTCAG	Detecting TCS5 gene in K. pneumoniae HS11286
TCS5-R	GGATGAAATTGGCGATATGCCG
TCS6-F	GCAGGCGCGTAAGCGG	Detecting TCS6 gene in K. pneumoniae HS11286
TCS6-R	CGCGTAAGCTGAAAAATGCCG
TCS7-F	CTGTACCTGAATGCAATGCAGGC	Detecting TCS7 gene in K. pneumoniae HS11286
TCS7-R	GATAATATTCTGCACTACGGCCAGC
TCS8-F	GCTTACCGCGTTGGGCAC	Detecting TCS8 gene in K. pneumoniae HS11286
TCS8-R	GCGCGTCACCTTGCGG
TCS9-F	CGGTAGGTAATCTATCAACGAAGCAGG	Detecting TCS9 gene in K. pneumoniae HS11286
TCS9-R	CTATCGCCGGTCTGCTGTTTC
TCS10-F	GAAATGACGCTGTCGATCGACTG	Detecting TCS10 gene in K. pneumoniae HS11286
TCS10-R	CAAGAAGCAGATTTTTTCGCTCGAG
TCS11-F	CGTTTCTCCGCCCGTTTC	Detecting TCS11 gene in K. pneumoniae HS11286
TCS11-R	CATGCTCCGGTCCACCC
TCS12-F	GGCGGCTTCAATCAGCCC	Detecting TCS12 gene in K. pneumoniae HS11286
TCS12-R	GACCATCTCCGCCAGCAAC
TCS13-F	GCCATGGCCTGAGCATC	Detecting TCS13 gene in K. pneumoniae HS11286
TCS13-R	GCGCAGGCGGTTGATATG
TCS14-F	GGATATTTCGTGCGGCTCCAG	Detecting TCS14 gene in K. pneumoniae HS11286
TCS14-R	GGGTGTTTACGCCGGTGTTC
TCS15-F	CGCAGACGATGGTGTCGAG	Detecting TCS15 gene in K. pneumoniae HS11286
TCS15-R	CGGATCCTTGCCGCCATC
TCS16-F	GCAGCAGTACTGGCAGCT	Detecting TCS16 gene in K. pneumoniae HS11286
TCS16-R	GGCGCGTAGCCAGATGATAG
TCS17-F	CCGAGAGACGTATGACTGAATTGC	Detecting TCS17 gene in K. pneumoniae HS11286
TCS17-R	GCGTCAGACCGTCGGTAC
TCS18-F	CACCGCGTATTCATCAAAGGCG	Detecting TCS18 gene in K. pneumoniae HS11286
TCS18-R	CCTGCGCATTTTGCTGGAG
TCS19-F	GCTCAATGTGCATCATCGGGT	Detecting TCS19 gene in K. pneumoniae HS11286
TCS19-R	GTTAATAAGCCAGGAGAGCTCCTGC
TCS20-F	GCGCACGCGTTTCATGC	Detecting TCS20 gene in K. pneumoniae HS11286
TCS20-R	GGCGCTGGTGAGCCAT
TCS21-F	GAGATGGACCGGCTGATCG	Detecting TCS21 gene in K. pneumoniae HS11286
TCS21-R	CATGTACCAGCTGATCGTCAGG
TCS22-F	GGCGTCGTCTGGTGGATC	Detecting TCS22 gene in K. pneumoniae HS11286
TCS22-R	CAGTTCATGGGTCAGGTCATAGAC
TCS23-F	CCAGACGGTAGCGCAGG	Detecting TCS23 gene in K. pneumoniae HS11286
TCS23-R	CTGCGCATTGAGACGGCC
TCS24-F	CCAGTCCGGTCATGTCCG	Detecting TCS24 gene in K. pneumoniae HS11286
TCS24-R	GAAGTGGAAGATACGCTGGCG
UHA-cpxA-F	GAGCTGCGTCAGACACACCA	Amplifying homologous arms for replacement of cpxA in K. pneumoniae HS11286 with hygromycin resistance cassette containing FRT sites
UHA-cpxA-R	AAGATCCCCAATTAATTAAGGACTTCCAATCATGAAGCGGAAACC
DHA-cpxA-F	AGAGCGCTTTTGAAGCTAATTCGCCGACCCGGCCTGC
DHA-cpxA-R	GAGCGGTTCTGCGCGCCG
UHA-cpxR-F	GCAGGTGGTACATCTGGTTGC	Amplifying homologous arms for replacement of cpxR in K. pneumoniae HS11286 and K. pneumoniae RJF293Z+pKPHS2 with hygromycin resistance cassette containing FRT sites
UHA-cpxR-R	AAGATCCCCAATTAATTAAGGTGTTTAAATACCTCCGAGGCAGAAATTAC
DHA-cpxR-F	AGAGCGCTTTTGAAGCTAATTTTGGAAGTTTGACTGCACGCAT
DHA-cpxR-R	GCTGACCAGCATCGTGACG
cpxR-de-F	GGTAACGACTTCAGCGGCC	Detecting cpxR gene in K. pneumoniae HS11286
cpxR-de-R	GACCAGCATCGTGACGATCAG
cpxA-de-F	GGCTGAGTGATGTCAGCGTTC	Detecting cpxA gene in K. pneumoniae HS11286
cpxA-de-R	CTAAGCCATTCAACGATCGCG
cpxA-F	ATCGATAAATGGGCGCCTCC	Confirmed the co-transcription of cpxAR locus in K. pneumoniae HS11286
cpxA-R	AGTCGGATTGTGAGGTGCTG
cpxR-F	CAATTTCGATGGCCAGACGC
cpxR-R	AAACCATCAGATACCCGCGG
pXG10-Apr-FU-F	TCTAGAGGCATCAAATAAAACGAAAGGC	Amplifying pXG10 plasmid to construct plasmid pXG10-Apr-cpxR, pXG10-Apr-cpxRR195H, pXG10-Apr-cpxA and pXG10-Apr-cpxRNTD
pXG10-Apr-FU-R	GACGTCGATATCTGGCGAAAATGAG
cpxR-101-FU-F	CCAGATATCGACGTCCACATACTCCCAAAACGTTTGTGTCG	Amplifying cpxR, cpxRR195H to construct plasmid pXG10-Apr-cpxR and pXG10-Apr-cpxRR195H
cpxR-101-FU-R	TTTGATGCCTCTAGATCATGAAGCGGAAACCATCAGA
cpxA-101-FU-F	CCAGATATCGACGTCGCCAATTTCGATGGCCAGACG	Amplifying cpxA to construct plasmid pXG10-Apr-cpxA
cpxA-101-FU-R	TTTGATGCCTCTAGATCAGGTTCGTTTATACAGCGGC
DEC-101-FU-F	CCAGATATCGACGTCATGAATAAAATCCTGTTAGTTGATGATGACCG	Amplifying cpxRNTD to construct plasmid pXG10-Apr-cpxRNTD
DEC-101-FU-R	ATTTGATGCCTCTAGATCAGCCGGCTTCGGTCG
cpxR-pUC57-FU-F	TACCGATATCGGATCCATGAATAAAATCCTGTTAGTTGATGATGACCG	Amplifying cpxR to construct plasmid pUC57-Apr-cpxR
cpxR-pUC57-FU-R	TAGGAACTTCAAGCTTTCATGAAGCGGAAACCATCAGATAC
cpxR-pET28-FU-F	CCGCGCGGCAGCCATATGAATAAAATCCTGTTAGTTGATGATGACCGG	Amplifying cpxR, cpxRR195Hto construct plasmid pET28a(+)-cpxR, pET28a(+)-cpxRR195H
cpxR-pET28-FU-R	CGGCCGCAAGCTTTCATGAAGCGGAAACCATCAGA
cpxR-Re-FU-F	CCGCGCGGCAGCCATATGAATAAAATCCTGTTAGTTGATGATGACCGG	Amplifying cpxRNTD to construct plasmid pET28a(+)-cpxRNTD
cpxR-Re-FU-R	TGCGGCCGCAAGCTTTCAGCCGGCTTCGGTCG
cpxR-R195H-F	CGACCACGCCATCGATATGCATATTTCCAACC	Construction mutation R195H
cpxR-R195H-R	TCGATGGCGTGGTCGAACGGCGTCAGG
Pkpc403-FAM-F	ACAACCACAGCATTCCGCAAC	Amplifying promoter region of blaKPC-2 in ST11 K. pneumoniae with FAM label, Pkpc403-FAM-F was 5-FAM labeled
Pkpc403-R	CAACGATATTCCTTGTTTGAAGGTGGAG
Pkpc403-F	ACAACCACAGCATTCCGCAAC	Amplifying promoter region of blaKPC-2 in ST11 K. pneumoniae without FAM label
Pkpc403-R	CAACGATATTCCTTGTTTGAAGGTGGAG
PkpcTn4401b-F	GAAAGCTACCGCTTGAAGGACAAG	Amplifying promoter region of blaKPC-2 in ST258 K. pneumoniae with FAM label, PkpcTn4401b-FAM-R was 5-FAM labeled
PkpcTn4401b-FAM-R	CAACGATATTCCTTGTTTGAAGGTGG
KPC-F	GTCTTGTCTCTCATGGCCGC	Amplifying coding region of blaKPC-2 in ST11 K. pneumoniae with FAM label, KPC-FAM-R was 5-FAM labeled
KPC-FAM-R	GAACCAGCGCATTTTTGCCG
PtraY-FAM-F	CTGCTTCTGTCTTTTGCTTTGATGAG	Amplifying promoter region of traY in ST11 K. pneumoniae with FAM label, PtraY-FAM-F was 5-FAM labeled
PtraY-R	GATGCAGTCAGAACTGAAATCGT
PtraY-F	CTGCTTCTGTCTTTTGCTTTGATGAG	Amplifying promoter region of traY in ST11 K. pneumoniae without FAM label
PtraY-R	GATGCAGTCAGAACTGAAATCGT
RBSlacZ-F	CTCGAGGGATCCAGGAGGAATTCACCATGACCATGATTACGGATTCACTG	Amplifying RBS and lacZ to construct plasmid pAClacZ
lacZter-R	AATGGATTTCCTTACGCGAAATACGG
pACYC184-F	GTAAGGAAATCCATTTTTATCAGGCTCTGGGAGGCAG	Amplifying pACYC184 to construct plasmid pAClacZ
pACYC184-R	CCTGGATCCCTCGAGGCAATTTAACTGTGATAAACTACCGC
PcpxP-pAClacZ-F	CACAGTTAAATTGCCTCGAGCATATCGAGCAGCTCTTTTAACAGGG	Amplifying promoter region of cpxP to construct plasmid pAClacZ-PcpxP
PcpxP-pAClacZ-R	GGTGAATTCCTCCTGGATCCCACATACTCCCAAAACGTTTGTGTCG
Pkpc403-pAClacZ-F	TTAAATTGCCTCGAGACAACCACAGCATTCCGCAAC	Amplifying promoter region of blaKPC-2 to construct plasmid pAClacZ-PKPC-2
Pkpc403-pAClacZ-R	ATTCCTCCTGGATCCCAACGATATTCCTTGTTTGAAGGTGGAG
PtraY-pAClacZ-F	TTAAATTGCCTCGAGGATGCAGTCAGAACTGAAATCGT	Amplifying promoter region of traY to construct plasmid pAClacZ-PtraY
PtraY-pAClacZ-R	ATTCCTCCTGGATCCCTGCTTCTGTCTTTTGCTTTGATGAG
TraM-F	GCTTATGCTAGTGATGAAGTTGCAGAG	Confirmed the co-transcription of tra operon in K. pneumoniae HS11286
TraJ-F	GCTGTGCGCAGTCAAACAGA
TraJ-R	GCAGAACCTTCTGAAAACGATTTCAG
TraY-F	CGTCGACTCATCAAAGCAAAAGACA
TraY-R	CTCTTCCTTTTCACCTCCTGGT
TraA-F	GTCGCTAAAGTTGCGCTGCC
TraA-R	CCGATGGTGATAAAGGTGGAAA
TraV-R	CGCCGATGGTTTTACGACAA
KpgapA-qR	CCTGACCGACGAAACCG	Detect the expression of gapA gene
KpgapA-qF	GCGTTGGAAACGATGTCCTG
KPC-2-qF	CTGTAAGTTACCGCGCTGAGG	Detect the expression of blaKPC-2 gene
KPC-2-qR	ACGGAACCAGCGCATTTTTG
TraY-qF	CTCTTCCTTTTCACCTCCTGGTACG	Detect the expression of traY gene
TraY-qR	ACTAATCGTCGACTCATCAAAGCA
TraA-qF	AAGAAAGCCCTGAAAGTCGC	Detect the expression of traA gene
TraA-qR	CTGCTTACCAAACGTGCCTT
TraL-qF	CCGTTTCCCGGAAACACTGAC	Detect the expression of traL gene
TraL-qR	CCAGAAAACCAGTACCGCTGAAG
TraE-qF	CGATGTTATTCCGTGCACCC	Detect the expression of traE gene
TraE-qR	TACCGGAGTAGCTGCTGATG
TraK-qF	TGTCCCCGTCACTTCTGAAG	Detect the expression of traK gene
TraK-qR	ATCGCTTTCACGCACCATAC
TraB-qF	CAAAAGGGCCGAGCAGTATC	Detect the expression of traB gene
TraB-qR	CTCCTGATTCTGAGCCTGCT
TraV-qF	CCACATACGGCGCTATCCAC	Detect the expression of traV gene
TraV-qR	GGCTCCAGTCTTTGCCGG
UHA-cpxRC600-F	GGTTGCGGACTTTTGCCATC	Amplifying homologous arms for replacement of cpxR in E. coli C600 with hygromycin resistance cassette containing FRT sites
UHA-cpxRC600-R	AAGATCCCCAATTAATTAAGGCATTGTTTAAATACCTCCGAGGCAGA
DHA-cpxRC600-F	AGAGCGCTTTTGAAGCTAATTATGATAGGCAGCTTAACCGCG
DHA-cpxRC600-R	CAGTAATAGCGGGCGGTCAAA
deC600cpxR-F	GCTGCTCGAGATGGAAGGC	Detecting cpxR gene in E. coli C600
deC600cpxR-R	GCCCAACACTTCCTGGCT
khe-F	CCTGATTGCATTCGCCACTGG	Distinguish between E. coli and K. pneumoniae, khe is a gene that exists only in K. pneumoniae but not in E. coli
khe-R	GGTCAACCCAACGATCCTGG
KPC-2-F	CTCCATCGGTGTGTACGCG	Detecting blaKPC gene
KPC-2-R	GCCAATCAACAAACTGCTGCC
pXG10-flag-fu-F	CATGATATCGACTACAAAGATGACGACGATAAATAATCTAGAGGCATCAAATAAAACGAAAGGC	Amplifying pXG10 plasmid to construct plasmid pXG10-Apr-blaKPC
pXG10-flag-fu-R	TGTGACGTCGATATCTGGCGAAAATG
KPC-flag-fu-F	CGCCAGATATCGACGTCACAACCACAGCATTCCGCAAC	Amplifying blaKPC with 3×FLAG to construct plasmid pXG10-Apr-blaKPC
KPC-flag-fu-R	TCTTTGTAGTCGATATCATGATCTTTATAATCACCGTCATGGTCTTTGTAGTCCTGCCCGTTGACGCCCAAT
Abbreviations: FRT, flippase recognition sites; TCS, two-component system
