# Supplementary material for: CpxR promotes the carbapenem antibiotic resistance of Klebsiella pneumoniae by directly regulating the expression and the dissemination of blaKPC on the IncFII conjugative plasmid
Source: Emerg Microbes Infect. 2023 Sep 6;12(2):2256427. doi: 10.1080/22221751.2023.2256427 (PMC10524804; doi:10.1080/22221751.2023.2256427)
Supplement: Supplemental Material [file TEMI_A_2256427_SM2315.xlsx]

## Sheet: Table S1
Table S1. Strains and plasmids used in this study
Strain	Species	Genotype	Note	Source or Reference
HS11286	K. pneumoniae	ST11, K47 serotype, blaKPC+	CRKP clinical strain previously isolated from the sputum specimen in 2011 at Huashan Hospital, Shanghai, China; harbouring six plasmids pKPHS1-pKPHS6, in which the pKPHS2 contains blaKPC, MemR	(1)
HS11286ΔTCS1	K. pneumoniae	ST11, K47 serotype, blaKPC+	Derivative of HS11286 with the deletion of KPHS_20120 and KPHS_20130 replaced by the hygromycin resistant gene hph, MemR, HmR	This study
HS11286ΔTCS2	K. pneumoniae	ST11, K47 serotype, blaKPC+	Derivative of HS11286 with the deletion of KPHS_26620 and KPHS_26630 replaced by hph, MemR, HmR	This study
HS11286ΔTCS3	K. pneumoniae	ST11, K47 serotype, blaKPC+	Derivative of HS11286 with the deletion of KPHS_30460 and KPHS_30470 replaced by hph, MemR, HmR	This study
HS11286ΔTCS4	K. pneumoniae	ST11, K47 serotype, blaKPC+	Derivative of HS11286 with the deletion of KPHS_37030 and KPHS_37040 replaced by hph, MemR, HmR	This study
HS11286ΔTCS5	K. pneumoniae	ST11, K47 serotype, blaKPC+	Derivative of HS11286 with the deletion of KPHS_00250 and KPHS_00260 replaced by hph, MemR, HmR	This study
HS11286ΔTCS6	K. pneumoniae	ST11, K47 serotype, blaKPC+	Derivative of HS11286 with the deletion of KPHS_00710 and KPHS_00720 replaced by hph, MemR, HmR	This study
HS11286ΔTCS7	K. pneumoniae	ST11, K47 serotype, blaKPC+	Derivative of HS11286 with the deletion ofKPHS_02230 and KPHS_02240 replaced by hph, MemR, HmR	This study
HS11286ΔTCS8	K. pneumoniae	ST11, K47 serotype, blaKPC+	Derivative of HS11286 with the deletion of KPHS_05860 and KPHS_05870 replaced by hph, MemR, HmR	This study
HS11286ΔTCS9	K. pneumoniae	ST11, K47 serotype, blaKPC+	Derivative of HS11286 with the deletion ofKPHS_07380 and KPHS_07390 replaced by hph, MemR, HmR	This study
HS11286ΔTCS10	K. pneumoniae	ST11, K47 serotype, blaKPC+	Derivative of HS11286 with the deletion of KPHS_07650and KPHS_07660 replaced by hph, MemR, HmR	This study
HS11286ΔTCS11	K. pneumoniae	ST11, K47 serotype, blaKPC+	Derivative of HS11286 with the deletion of KPHS_10780 and KPHS_10790 replaced by hph, MemR, HmR	This study
HS11286ΔTCS12	K. pneumoniae	ST11, K47 serotype, blaKPC+	Derivative of HS11286 with the deletion of KPHS_15460 and KPHS_15470 replaced by hph, MemR, HmR	This study
HS11286ΔTCS13	K. pneumoniae	ST11, K47 serotype, blaKPC+	Derivative of HS11286 with the deletion of KPHS_17680 and KPHS_17690 replaced by hph, MemR, HmR	This study
HS11286ΔTCS14	K. pneumoniae	ST11, K47 serotype, blaKPC+	Derivative of HS11286 with the deletion of KPHS_24590 and KPHS_24600 replaced by hph, MemR, HmR	This study
HS11286ΔTCS15	K. pneumoniae	ST11, K47 serotype, blaKPC+	Derivative of HS11286 with the deletion of KPHS_27600 and KPHS_27610 replaced by hph, MemR, HmR	This study
HS11286ΔTCS16	K. pneumoniae	ST11, K47 serotype, blaKPC+	Derivative of HS11286 with the deletion of KPHS_32120 and KPHS_32130 replaced by hph, MemR, HmR	This study
HS11286ΔTCS17	K. pneumoniae	ST11, K47 serotype, blaKPC+	Derivative of HS11286 with the deletion of KPHS_35900 and KPHS_35910 replaced by hph, MemR, HmR	This study
HS11286ΔTCS18	K. pneumoniae	ST11, K47 serotype, blaKPC+	Derivative of HS11286 with the deletion of KPHS_36250 and KPHS_36260 replaced by hph, MemR, HmR	This study
HS11286ΔTCS19	K. pneumoniae	ST11, K47 serotype, blaKPC+	Derivative of HS11286 with the deletion of KPHS_38080 and KPHS_38090 replaced by hph, MemR, HmR	This study
HS11286ΔTCS20	K. pneumoniae	ST11, K47 serotype, blaKPC+	Derivative of HS11286 with the deletion of KPHS_49260 and KPHS_49270 replaced by hph, MemR, HmR	This study
HS11286ΔTCS21	K. pneumoniae	ST11, K47 serotype, blaKPC+	Derivative of HS11286 with the deletion of KPHS_03320 replaced by hph, MemR, HmR	This study
HS11286ΔTCS22	K. pneumoniae	ST11, K47 serotype, blaKPC+	Derivative of HS11286 with the deletion of KPHS_07060 and KPHS_07070 replaced by hph, MemR, HmR	This study
HS11286ΔTCS23	K. pneumoniae	ST11, K47 serotype, blaKPC+	Derivative of HS11286 with the deletion of KPHS_24230 replaced by, MemR, HmR	This study
HS11286ΔTCS24	K. pneumoniae	ST11, K47 serotype, blaKPC+	HS11286 deletion of KPHS_47580 replaced by hph, MemR, HmR	This study
HS11286ΔcpxA	K. pneumoniae	ST11, K47 serotype, blaKPC+	Derivative of HS11286 with the deletion of KPHS_00710, MemR	This study
HS11286ΔcpxR	K. pneumoniae	ST11, K47 serotype, blaKPC+	Derivative of HS11286 with the deletion of KPHS_00720, MemR	This study
HS11286ΔcpxA+cpxA	K. pneumoniae	ST11, K47 serotype, blaKPC+	Derivative of HS11286 with the deletion of KPHS_00710, harbouring plasmid pXG10-Apr-cpxA, MemR, AprR	This study
HS11286ΔcpxR+cpxR	K. pneumoniae	ST11, K47 serotype, blaKPC+	Derivative of HS11286 with the deletion of KPHS_00720, harbouring plasmid pXG10-Apr-cpxR, MemR, AprR	This study
HS11286ΔcpxR+cpxRR195H	K. pneumoniae	ST11, K47 serotype, blaKPC+	Derivative of HS11286 with the deletion of KPHS_00720, harbouring plasmid pXG10-Apr-cpxRR195H, MemR, AprR	This study
HS11286ΔcpxR+cpxRNTD	K. pneumoniae	ST11, K47 serotype, blaKPC+	Derivative of HS11286 with the deletion of KPHS_00720, harbouring plasmid pXG10-Apr-cpxRΔCTD, MemR, AprR	This study
HS11286ΔblaKPC	K. pneumoniae	ST11, K47 serotype, blaKPC-	Derivative of HS11286 with the deletion of blaKPC	This study
HS11286ΔblaKPC+blaKPC	K. pneumoniae	ST11, K47 serotype, blaKPC+	Derivative of HS11286 with the deletion of blaKPC， harbouring plasmid pXG10-Apr-blaKPC with the promoter of blaKPC in N-terminal and a 3×FLAG tag in C-terminal	This study
HS11286ΔblaKPCΔcpxR+blaKPC	K. pneumoniae	ST11, K47 serotype, blaKPC+	Derivative of HS11286 with the deletion of cpxR and blaKPC， harbouring plasmid pXG10-Apr-blaKPC with the promoter of blaKPC in N-terminal and a 4×FLAG tag in C-terminal	This study
RJF293	K. pneumoniae	ST374, K2 serotype, iroB+, rmpA+	hvKP clinical strain, previously isolated from the blood specimen at Ruijin Hospital, Shanghai, China; AmpR	(2)
RJF293Z	K. pneumoniae	ST374, K2 serotype, iroB+, rmpA-	Derivative of RJF293 with the deletion of rmpA, AprR	This study
RJF293Z+pKPHS2	K. pneumoniae	ST374, K2 serotype, iroB+, rmpA-,blaKPC+	Derivative of RJF293Z harbouring the blaKPC-carrying plasmid pKPHS2, AmpR, MemR	This study
RJF293ZΔcpxR+pKPHS2	K. pneumoniae	ST374, K2 serotype, iroB+, rmpA-,blaKPC+	Derivative of RJF293Z+pKPHS2 with the deletion of cpxR, AmpR	This study
RJF293ZΔcpxR+pcpxR+pKPHS2	K. pneumoniae	ST374, K2 serotype, iroB+, rmpA-,blaKPC+	Derivative of RJF293ZΔcpxR+pKPHS2 harbouring the plasmid pXG10-Apr-cpxR, AprR,AmpR	This study
RJF293H	K. pneumoniae	ST374, K2 serotype, iroB+, rmpA+	Recipient in the conjugation assay, derivative of RJF293 with the deletion of RJF2_18280-18410 replaced by hph, HmR	This study
DH5ɑΔcpxR	E. coli		Derivative of DH5ɑ with the deletion of cpxR gene	This study
C600	E. coli	T4SS-	Recipient in the conjugation assay, RifR	(3)
C600+pKPHS2	E. coli	T4SS-	Derivative of C600 harbouring plasmid pKPHS2, MemR, RifR	This study
C600ΔcpxR+pKPHS2	E. coli	T4SS-	Derivative of C600+pKPHS2 with the deletion of cpxR, RifR	This study
C600ΔcpxR+pcpxR+pKPHS2	E. coli	T4SS-	Derivative of C600ΔcpxR+pKPHS2 harbouring plasmid pXG10-Apr-cpxR, AprR, RifR	This study
Plasmid	Genotype		Note	Source or Reference
pKPHS2	T4SS+		Conjugative, a blaKPC-carrying plasmid in CRKP clinical isolate HS11286, MemR	(1)
pKOBEG-Apr	Expressing lambda Red genes gam, bet and exo		Temperature-sensitive, AprR	(4)
pFLP2-Apr	Expressing recombinase gene flp		Sucrose-sensitive, AprR	(5)
pXG10-Apr-cpxA	pSC101 origin of replication		Low-copy plasmid with cpxA used for complementation, AprR	This study
pXG10-Apr-cpxR	pSC101 origin of replication		Low-copy plasmid with cpxR used for complementation, AprR	This study
pXG10-Apr-cpxRR195H	pSC101 origin of replication		Low-copy plasmid with cpxRR195H used for complementation, AprR	This study
pXG10-Apr-cpxRNTD	pSC101 origin of replication		Low-copy plasmid with cpxRNTD used for complementation, AprR	This study
pXG10-Apr-blaKPC	pSC101 origin of replication		Low-copy plasmid with blaKPC gene and its promoter in N-terminal and a 3×FLAG tag in C-terminal	This study
pET28a(+)-cpxR	His-flag		Plasmid for CpxR protein expression, KanR	This study
pET28a(+)-cpxRR195H	His-flag		Plasmid for CpxR R195H protein expression, KanR	This study
pET28a(+)-cpxRNTD	His-flag		Plasmid for CpxR N-terminal domain protein expression, KanR	This study
pACYC184	p15A origin of replication		Plasmid to construct pAClacZ, CmlR	(6)
pAClacZ	p15A origin of replication		Plasmid for detecting activity of promoter, pACYC184 with RBS before lacZ to express β-galactosidase, CmlR	This study
pAClacZ-PKPC	p15A origin of replication		Plasmid for detecting activity of blaKPC promoter, pAClacZ with PKPC before RBS-lacZ	This study
pAClacZ-PcpxP	p15A origin of replication		Plasmid for detecting activity of cpxP promoter, pAClacZ with PcpxP before RBS-lacZ	This study
pAClacZ-PtraY	p15A origin of replication		Plasmid for detecting activity of traY promoter, pAClacZ with PtraY before RBS-lacZ	This study
pUC57-Apr	ColE1 origin of replication		Plasmid used in β-galactosidase activity assay as a negative control , AprR	(7)
pUC57-Apr-cpxR	ColE1 origin of replication		Plasmid used in β-galactosidase activity assay to express CpxR protein, AprR	This study
Abbreviations: MemR, meropenem resistance; HmR, hygromycin resistance; AprR, apramycin resistance; AmpR, ampicillin resistance; CmlR, chloramphenicol resistance; CRKP, carbapenem-resistant K. pneumoniae; hvKP, hypervirulent K. pneumoniae; RifR, rifampicin resistance; KanR, kanamycin resistance; RBS, ribosome binding site.
Reference:
1. Liu P, Li P, Jiang X, Bi D, Xie Y, Tai C, et al. Complete genome sequence of Klebsiella pneumoniae subsp. pneumoniae HS11286, a multidrug-resistant strain isolated from human sputum. J Bacteriol. 2012 Apr 1;194(7):1841-1842.
2. Wang X, Xie Y, Li G, Liu J, Li X, Tian L, et al. Whole-Genome-Sequencing characterization of bloodstream infection-causing hypervirulent Klebsiella pneumoniae of capsular serotype K2 and ST374. 2018 Jan 1;9(1):510-521.
3. Appleyard RK. Segregation of New Lysogenic Types during Growth of a Doubly Lysogenic Strain Derived from Escherichia Coli K12. Genetics. 1954 Jul 1;39(4):440-452.
4. Chaveroche MK, Ghigo JM, d'Enfert C. A rapid method for efficient gene replacement in the filamentous fungus Aspergillus nidulans. Nucleic Acids Res. 2000 Nov 15;28(22):E97.
5. Hoang TT, Karkhoff-Schweizer RR, Kutchma AJ, Schweizer HP. A broad-host-range Flp-FRT recombination system for site-specific excision of chromosomally-located DNA sequences: application for isolation of unmarked Pseudomonas aeruginosa mutants. Gene. 1998 May 28;212(1):77-86.
6. Bartolomé B, Jubete Y, Martínez E, de la Cruz F. Construction and properties of a family of pACYC184-derived cloning vectors compatible with pBR322 and its derivatives. Gene. 1991 Jun 15;102(1):75-78.
7. Binder A, Lambert J, Morbitzer R, Popp C, Ott T, Lahaye T, et al. A modular plasmid assembly kit for multigene expression, gene silencing and silencing rescue in plants. PLoS One. 2014 Feb 13;9(2):e88218.
